# Supplementary material for: A Gene-Phenotype Network for the Laboratory Mouse and Its Implications for Systematic Phenotyping
Source: PLoS One. 2011 May 19;6(5):e19693. doi: 10.1371/journal.pone.0019693 (PMC3098258; doi:10.1371/journal.pone.0019693)
Supplement: Text S1 — Edge list for the gene network at MP level 5 and with dcutoff = 0.009. (TXT) [file pone.0019693.s009.txt]

node1 ID	node2 ID	d score	MP granularity level 1 name (most frequent when all annotations are traversed throughh MPO)	Cfinder community (k=6)	Newman community	gene age
ENSMUSG00000021848	ENSMUSG00000027168	0.0102443	NA	NA	4	580
ENSMUSG00000021848	ENSMUSG00000021318	0.0110323	NA	NA	4	580
ENSMUSG00000021848	ENSMUSG00000019979	0.00945626	NA	NA	4	NA
ENSMUSG00000031616	ENSMUSG00000023951	0.00945626	NA	NA	4	NA
ENSMUSG00000031616	ENSMUSG00000057530	0.0110323	NA	NA	4	580
ENSMUSG00000031616	ENSMUSG00000009097	0.0133964	craniofacial phenotype	NA	4	580
ENSMUSG00000027168	ENSMUSG00000021318	0.0102443	NA	NA	4	580
ENSMUSG00000027168	ENSMUSG00000028023	0.00945626	NA	NA	4	580
ENSMUSG00000027168	ENSMUSG00000050295	0.0110323	NA	NA	4	580
ENSMUSG00000027168	ENSMUSG00000044518	0.0102443	vision/eye phenotype	NA	4	580
ENSMUSG00000027168	ENSMUSG00000020122	0.0102443	NA	NA	4	580
ENSMUSG00000027168	ENSMUSG00000050199	0.00945626	vision/eye phenotype	NA	4	580
ENSMUSG00000021318	ENSMUSG00000029755	0.0102443	skeleton phenotype	NA	4	580
ENSMUSG00000021318	ENSMUSG00000050295	0.0141844	skeleton phenotype	NA	4	580
ENSMUSG00000021318	ENSMUSG00000040040	0.0118203	NA	NA	4	580
ENSMUSG00000021318	ENSMUSG00000002633	0.0126084	skeleton phenotype	NA	4	580
ENSMUSG00000021318	ENSMUSG00000030849	0.0110323	skeleton phenotype	NA	4	580
ENSMUSG00000021318	ENSMUSG00000048402	0.00945626	skeleton phenotype	NA	4	580
ENSMUSG00000021318	ENSMUSG00000029231	0.00945626	NA	NA	4	NA
ENSMUSG00000021318	ENSMUSG00000031565	0.00945626	skeleton phenotype	NA	4	580
ENSMUSG00000021318	ENSMUSG00000061524	0.0110323	NA	NA	4	580
ENSMUSG00000021318	ENSMUSG00000019979	0.0110323	NA	NA	4	NA
ENSMUSG00000021318	ENSMUSG00000026556	0.00945626	NA	NA	4	580
ENSMUSG00000049577	ENSMUSG00000031162	0.00945626	hematopoietic system phenotype	NA	0	NA
ENSMUSG00000022952	ENSMUSG00000002983	0.00945626	NA	NA	1	580
ENSMUSG00000059552	ENSMUSG00000034218	0.0126084	NA	NA	8	NA
ENSMUSG00000059552	ENSMUSG00000023067	0.0118203	NA	NA	8	NA
ENSMUSG00000059552	ENSMUSG00000003031	0.00945626	NA	NA	NA	NA
ENSMUSG00000059552	ENSMUSG00000044303	0.00945626	tumorigenesis	NA	8	NA
ENSMUSG00000059552	ENSMUSG00000004207	0.00945626	NA	NA	NA	580
ENSMUSG00000059552	ENSMUSG00000028329	0.0102443	tumorigenesis	NA	8	NA
ENSMUSG00000059552	ENSMUSG00000019256	0.0102443	NA	NA	NA	580
ENSMUSG00000059552	ENSMUSG00000055116	0.00945626	NA	NA	8	580
ENSMUSG00000059552	ENSMUSG00000028224	0.00945626	tumorigenesis	NA	8	580
ENSMUSG00000059552	ENSMUSG00000003549	0.00945626	NA	NA	8	NA
ENSMUSG00000059552	ENSMUSG00000004637	0.00945626	NA	NA	8	NA
ENSMUSG00000031885	ENSMUSG00000022521	0.0102443	NA	NA	0	NA
ENSMUSG00000031885	ENSMUSG00000027109	0.00945626	NA	NA	0	NA
ENSMUSG00000031885	ENSMUSG00000039153	0.00945626	NA	NA	0	580
ENSMUSG00000031885	ENSMUSG00000024238	0.00945626	NA	NA	NA	580
ENSMUSG00000038193	ENSMUSG00000013584	0.00945626	NA	NA	4	NA
ENSMUSG00000038193	ENSMUSG00000030849	0.00945626	NA	NA	4	580
ENSMUSG00000038193	ENSMUSG00000031565	0.0102443	NA	NA	4	580
ENSMUSG00000038193	ENSMUSG00000050953	0.0102443	NA	NA	4	NA
ENSMUSG00000038193	ENSMUSG00000039239	0.0102443	NA	NA	4	580
ENSMUSG00000038193	ENSMUSG00000051747	0.00945626	NA	NA	4	580
ENSMUSG00000038193	ENSMUSG00000009097	0.00945626	craniofacial phenotype	NA	4	580
ENSMUSG00000004872	ENSMUSG00000029755	0.00945626	NA	NA	4	580
ENSMUSG00000004872	ENSMUSG00000028023	0.00945626	cardiovascular system phenotype	NA	4	580
ENSMUSG00000004872	ENSMUSG00000030849	0.00945626	NA	NA	4	580
ENSMUSG00000004872	ENSMUSG00000041235	0.0102443	NA	NA	4	NA
ENSMUSG00000004872	ENSMUSG00000023951	0.00945626	cardiovascular system phenotype	NA	4	NA
ENSMUSG00000004872	ENSMUSG00000050953	0.0102443	cardiovascular system phenotype	NA	4	NA
ENSMUSG00000004872	ENSMUSG00000034486	0.0102443	NA	NA	4	580
ENSMUSG00000004872	ENSMUSG00000051367	0.00945626	NA	NA	NA	580
ENSMUSG00000004872	ENSMUSG00000039239	0.0126084	cardiovascular system phenotype	NA	4	580
ENSMUSG00000004872	ENSMUSG00000009097	0.00945626	NA	NA	4	580
ENSMUSG00000004872	ENSMUSG00000026556	0.0102443	NA	NA	4	580
ENSMUSG00000021835	ENSMUSG00000028023	0.0102443	NA	NA	4	580
ENSMUSG00000021835	ENSMUSG00000050295	0.0126084	NA	NA	4	580
ENSMUSG00000021835	ENSMUSG00000031565	0.0110323	NA	NA	4	580
ENSMUSG00000021835	ENSMUSG00000050953	0.0118203	NA	NA	4	NA
ENSMUSG00000021835	ENSMUSG00000051367	0.00945626	NA	NA	NA	580
ENSMUSG00000021835	ENSMUSG00000039239	0.0133964	NA	NA	4	580
ENSMUSG00000021835	ENSMUSG00000050199	0.00945626	vision/eye phenotype	NA	4	580
ENSMUSG00000021835	ENSMUSG00000026556	0.0110323	NA	NA	4	580
ENSMUSG00000062327	ENSMUSG00000031565	0.0126084	NA	NA	4	580
ENSMUSG00000062327	ENSMUSG00000024563	0.00945626	embryogenesis phenotype	NA	4	580
ENSMUSG00000019966	ENSMUSG00000005672	0.0165485	NA	0	5	NA
ENSMUSG00000019966	ENSMUSG00000022479	0.0102443	NA	0	5	NA
ENSMUSG00000019966	ENSMUSG00000034218	0.00945626	NA	NA	NA	NA
ENSMUSG00000019966	ENSMUSG00000019768	0.00945626	NA	0	5	NA
ENSMUSG00000019966	ENSMUSG00000032937	0.0118203	NA	0	5	NA
ENSMUSG00000005672	ENSMUSG00000024597	0.0118203	NA	NA	NA	NA
ENSMUSG00000005672	ENSMUSG00000022479	0.0149724	NA	0	5	NA
ENSMUSG00000005672	ENSMUSG00000002985	0.0141844	NA	NA	NA	420
ENSMUSG00000005672	ENSMUSG00000006728	0.00945626	reproductive system phenotype	0	5	NA
ENSMUSG00000005672	ENSMUSG00000021055	0.0165485	reproductive system phenotype	0	5	NA
ENSMUSG00000005672	ENSMUSG00000029361	0.0102443	NA	0	5	NA
ENSMUSG00000005672	ENSMUSG00000028978	0.0110323	NA	0	NA	NA
ENSMUSG00000005672	ENSMUSG00000024401	0.0118203	NA	0	NA	420
ENSMUSG00000005672	ENSMUSG00000002057	0.0110323	NA	0	NA	NA
ENSMUSG00000005672	ENSMUSG00000057722	0.0126084	NA	NA	NA	420
ENSMUSG00000005672	ENSMUSG00000034218	0.0126084	NA	NA	NA	NA
ENSMUSG00000005672	ENSMUSG00000023067	0.00945626	NA	0	NA	420
ENSMUSG00000005672	ENSMUSG00000003031	0.0110323	NA	0	5	420
ENSMUSG00000005672	ENSMUSG00000066860	0.0102443	NA	NA	5	420
ENSMUSG00000005672	ENSMUSG00000007659	0.0110323	NA	NA	NA	NA
ENSMUSG00000005672	ENSMUSG00000057329	0.0110323	NA	0	5	NA
ENSMUSG00000005672	ENSMUSG00000050953	0.0102443	NA	0	NA	420
ENSMUSG00000005672	ENSMUSG00000041301	0.0118203	reproductive system phenotype	NA	5	NA
ENSMUSG00000005672	ENSMUSG00000027120	0.00945626	reproductive system phenotype	0	5	NA
ENSMUSG00000005672	ENSMUSG00000032487	0.0149724	NA	0	5	NA
ENSMUSG00000005672	ENSMUSG00000024107	0.0133964	reproductive system phenotype	0	5	NA
ENSMUSG00000005672	ENSMUSG00000004207	0.0126084	NA	NA	NA	NA
ENSMUSG00000005672	ENSMUSG00000020651	0.0118203	NA	NA	NA	420
ENSMUSG00000005672	ENSMUSG00000024413	0.0157604	reproductive system phenotype	0	5	NA
ENSMUSG00000005672	ENSMUSG00000024778	0.00945626	NA	0	NA	420
ENSMUSG00000005672	ENSMUSG00000032274	0.0141844	reproductive system phenotype	NA	5	420
ENSMUSG00000005672	ENSMUSG00000021461	0.0102443	reproductive system phenotype	NA	5	420
ENSMUSG00000005672	ENSMUSG00000015243	0.0102443	NA	NA	NA	NA
ENSMUSG00000005672	ENSMUSG00000054321	0.0110323	reproductive system phenotype	0	5	NA
ENSMUSG00000005672	ENSMUSG00000019256	0.00945626	NA	0	5	NA
ENSMUSG00000005672	ENSMUSG00000038128	0.0102443	reproductive system phenotype	0	5	NA
ENSMUSG00000005672	ENSMUSG00000026976	0.0102443	reproductive system phenotype	NA	5	NA
ENSMUSG00000005672	ENSMUSG00000019899	0.0141844	NA	0	5	NA
ENSMUSG00000005672	ENSMUSG00000058756	0.0102443	NA	0	5	NA
ENSMUSG00000005672	ENSMUSG00000039521	0.0126084	NA	0	NA	NA
ENSMUSG00000005672	ENSMUSG00000021779	0.00945626	NA	0	5	NA
ENSMUSG00000005672	ENSMUSG00000004018	0.00945626	reproductive system phenotype	0	5	NA
ENSMUSG00000005672	ENSMUSG00000029275	0.0102443	NA	NA	NA	NA
ENSMUSG00000005672	ENSMUSG00000035158	0.0133964	NA	NA	NA	NA
ENSMUSG00000005672	ENSMUSG00000048540	0.00945626	reproductive system phenotype	0	5	NA
ENSMUSG00000005672	ENSMUSG00000019768	0.0173365	reproductive system phenotype	0	5	NA
ENSMUSG00000005672	ENSMUSG00000003873	0.0102443	reproductive system phenotype	NA	5	NA
ENSMUSG00000005672	ENSMUSG00000032937	0.0197006	reproductive system phenotype	0	5	NA
ENSMUSG00000005672	ENSMUSG00000024969	0.0141844	NA	0	NA	NA
ENSMUSG00000005672	ENSMUSG00000046532	0.0141844	reproductive system phenotype	0	5	420
ENSMUSG00000005672	ENSMUSG00000043998	0.0126084	NA	0	5	NA
ENSMUSG00000005672	ENSMUSG00000048756	0.0110323	NA	0	5	NA
ENSMUSG00000005672	ENSMUSG00000022096	0.0102443	NA	0	5	NA
ENSMUSG00000005672	ENSMUSG00000050541	0.0102443	NA	0	5	NA
ENSMUSG00000005672	ENSMUSG00000020063	0.0133964	reproductive system phenotype	0	5	NA
ENSMUSG00000005672	ENSMUSG00000055737	0.0126084	reproductive system phenotype	NA	5	420
ENSMUSG00000005672	ENSMUSG00000031628	0.00945626	NA	0	NA	NA
ENSMUSG00000005672	ENSMUSG00000040918	0.0110323	NA	NA	5	NA
ENSMUSG00000005672	ENSMUSG00000030450	0.0118203	reproductive system phenotype	NA	5	NA
ENSMUSG00000005672	ENSMUSG00000025235	0.00945626	NA	0	NA	NA
ENSMUSG00000005672	ENSMUSG00000039176	0.0118203	reproductive system phenotype	NA	5	NA
ENSMUSG00000005672	ENSMUSG00000074637	0.0110323	NA	NA	NA	NA
ENSMUSG00000005672	ENSMUSG00000038894	0.0102443	NA	0	5	NA
ENSMUSG00000005672	ENSMUSG00000022982	0.0118203	NA	NA	5	NA
ENSMUSG00000005672	ENSMUSG00000035773	0.0118203	reproductive system phenotype	0	5	NA
ENSMUSG00000005672	ENSMUSG00000020963	0.0133964	reproductive system phenotype	0	5	NA
ENSMUSG00000005672	ENSMUSG00000014599	0.0110323	reproductive system phenotype	0	5	NA
ENSMUSG00000005672	ENSMUSG00000025132	0.0102443	NA	NA	5	NA
ENSMUSG00000005672	ENSMUSG00000029144	0.00945626	NA	NA	NA	420
ENSMUSG00000005672	ENSMUSG00000025326	0.00945626	NA	0	5	NA
ENSMUSG00000005672	ENSMUSG00000019947	0.0110323	reproductive system phenotype	NA	NA	NA
ENSMUSG00000005672	ENSMUSG00000004637	0.00945626	NA	0	NA	NA
ENSMUSG00000005672	ENSMUSG00000020097	0.0110323	NA	0	NA	NA
ENSMUSG00000005672	ENSMUSG00000024665	0.0102443	reproductive system phenotype	0	5	NA
ENSMUSG00000005672	ENSMUSG00000029004	0.0102443	NA	NA	NA	NA
ENSMUSG00000029755	ENSMUSG00000030849	0.0102443	skeleton phenotype	NA	4	580
ENSMUSG00000029755	ENSMUSG00000025932	0.0133964	NA	NA	NA	580
ENSMUSG00000029755	ENSMUSG00000008999	0.00945626	skeleton phenotype	NA	4	580
ENSMUSG00000029755	ENSMUSG00000051367	0.0133964	NA	NA	NA	580
ENSMUSG00000029755	ENSMUSG00000029754	0.0189125	skeleton phenotype	NA	4	580
ENSMUSG00000028023	ENSMUSG00000039910	0.0118203	cardiovascular system phenotype	NA	4	NA
ENSMUSG00000028023	ENSMUSG00000050953	0.00945626	cardiovascular system phenotype	NA	4	NA
ENSMUSG00000028023	ENSMUSG00000067860	0.0118203	NA	NA	4	580
ENSMUSG00000028023	ENSMUSG00000039239	0.0126084	cardiovascular system phenotype	NA	4	580
ENSMUSG00000013584	ENSMUSG00000023951	0.0110323	cardiovascular system phenotype	NA	4	NA
ENSMUSG00000013584	ENSMUSG00000006958	0.00945626	NA	NA	4	NA
ENSMUSG00000013584	ENSMUSG00000009097	0.0141844	NA	NA	4	NA
ENSMUSG00000050295	ENSMUSG00000032855	0.00945626	skeleton phenotype	NA	4	580
ENSMUSG00000050295	ENSMUSG00000029026	0.0102443	NA	NA	4	580
ENSMUSG00000050295	ENSMUSG00000019969	0.0102443	NA	NA	4	580
ENSMUSG00000050295	ENSMUSG00000019979	0.0126084	NA	NA	4	NA
ENSMUSG00000050295	ENSMUSG00000032179	0.00945626	skeleton phenotype	NA	4	580
ENSMUSG00000050295	ENSMUSG00000050953	0.0102443	NA	NA	4	NA
ENSMUSG00000050295	ENSMUSG00000021464	0.00945626	skeleton phenotype	NA	4	NA
ENSMUSG00000050295	ENSMUSG00000067860	0.00945626	skeleton phenotype	NA	4	580
ENSMUSG00000050295	ENSMUSG00000039239	0.0126084	NA	NA	4	580
ENSMUSG00000050295	ENSMUSG00000026556	0.0126084	NA	NA	4	580
ENSMUSG00000050295	ENSMUSG00000024238	0.0126084	skeleton phenotype	NA	4	580
ENSMUSG00000050295	ENSMUSG00000008090	0.00945626	skeleton phenotype	NA	4	580
ENSMUSG00000040040	ENSMUSG00000032855	0.00945626	NA	NA	4	580
ENSMUSG00000040040	ENSMUSG00000030849	0.00945626	NA	NA	4	580
ENSMUSG00000062312	ENSMUSG00000062991	0.0157604	nervous system phenotype	NA	4	NA
ENSMUSG00000018166	ENSMUSG00000062991	0.0102443	nervous system phenotype	NA	4	NA
ENSMUSG00000062991	ENSMUSG00000049107	0.00945626	nervous system phenotype	NA	4	420
ENSMUSG00000002633	ENSMUSG00000030849	0.0126084	skeleton phenotype	NA	4	580
ENSMUSG00000002633	ENSMUSG00000048402	0.00945626	skeleton phenotype	NA	4	580
ENSMUSG00000002633	ENSMUSG00000031565	0.00945626	skeleton phenotype	NA	4	580
ENSMUSG00000002633	ENSMUSG00000019969	0.00945626	NA	NA	4	580
ENSMUSG00000002633	ENSMUSG00000021732	0.00945626	NA	NA	4	NA
ENSMUSG00000002633	ENSMUSG00000048482	0.00945626	NA	NA	NA	NA
ENSMUSG00000002633	ENSMUSG00000020122	0.00945626	NA	NA	4	580
ENSMUSG00000002633	ENSMUSG00000040148	0.0110323	NA	NA	NA	580
ENSMUSG00000002633	ENSMUSG00000051367	0.0126084	NA	NA	NA	580
ENSMUSG00000002633	ENSMUSG00000026556	0.0133964	NA	NA	4	580
ENSMUSG00000002633	ENSMUSG00000062627	0.00945626	NA	NA	4	580
ENSMUSG00000021974	ENSMUSG00000028063	0.00945626	NA	NA	NA	580
ENSMUSG00000021974	ENSMUSG00000039239	0.0102443	NA	NA	4	580
ENSMUSG00000015846	ENSMUSG00000023951	0.0102443	cardiovascular system phenotype	NA	4	NA
ENSMUSG00000015846	ENSMUSG00000050953	0.0102443	cardiovascular system phenotype	NA	4	NA
ENSMUSG00000015846	ENSMUSG00000039239	0.0110323	cardiovascular system phenotype	NA	4	580
ENSMUSG00000005917	ENSMUSG00000026556	0.00945626	nervous system phenotype	NA	4	580
ENSMUSG00000032855	ENSMUSG00000030849	0.00945626	skeleton phenotype	NA	4	580
ENSMUSG00000032855	ENSMUSG00000028763	0.00945626	skeleton phenotype	NA	4	580
ENSMUSG00000032855	ENSMUSG00000039239	0.00945626	NA	NA	4	580
ENSMUSG00000030849	ENSMUSG00000037171	0.00945626	NA	NA	4	580
ENSMUSG00000030849	ENSMUSG00000041235	0.00945626	NA	NA	4	NA
ENSMUSG00000030849	ENSMUSG00000031565	0.0118203	skeleton phenotype	NA	4	580
ENSMUSG00000030849	ENSMUSG00000021732	0.0126084	NA	NA	4	NA
ENSMUSG00000030849	ENSMUSG00000037664	0.0102443	NA	NA	4	NA
ENSMUSG00000030849	ENSMUSG00000020122	0.0118203	NA	NA	4	580
ENSMUSG00000030849	ENSMUSG00000025932	0.00945626	NA	NA	NA	580
ENSMUSG00000030849	ENSMUSG00000043733	0.00945626	NA	NA	4	580
ENSMUSG00000030849	ENSMUSG00000050953	0.0102443	NA	NA	4	NA
ENSMUSG00000030849	ENSMUSG00000038369	0.0102443	NA	NA	4	NA
ENSMUSG00000030849	ENSMUSG00000008999	0.0110323	skeleton phenotype	NA	4	580
ENSMUSG00000030849	ENSMUSG00000051367	0.0110323	NA	NA	NA	580
ENSMUSG00000030849	ENSMUSG00000039239	0.0126084	NA	NA	4	580
ENSMUSG00000030849	ENSMUSG00000026556	0.00945626	NA	NA	4	580
ENSMUSG00000030849	ENSMUSG00000029754	0.0102443	skeleton phenotype	NA	4	580
ENSMUSG00000048402	ENSMUSG00000031565	0.00945626	skeleton phenotype	NA	4	580
ENSMUSG00000048402	ENSMUSG00000022521	0.0102443	NA	NA	NA	NA
ENSMUSG00000048402	ENSMUSG00000028763	0.00945626	skeleton phenotype	NA	4	580
ENSMUSG00000017146	ENSMUSG00000028224	0.00945626	NA	NA	8	NA
ENSMUSG00000029231	ENSMUSG00000022521	0.00945626	NA	NA	NA	NA
ENSMUSG00000023033	ENSMUSG00000004207	0.00945626	nervous system phenotype	NA	2	NA
ENSMUSG00000023033	ENSMUSG00000010066	0.0102443	nervous system phenotype	NA	2	NA
ENSMUSG00000016028	ENSMUSG00000030761	0.0118203	NA	NA	2	580
ENSMUSG00000016028	ENSMUSG00000026556	0.0102443	NA	NA	NA	580
ENSMUSG00000016028	ENSMUSG00000027716	0.00945626	behavior/neurological phenotype	NA	2	580
ENSMUSG00000024597	ENSMUSG00000048482	0.0102443	NA	2	2	NA
ENSMUSG00000024597	ENSMUSG00000028943	0.00945626	hearing/vestibular/ear phenotype	2	2	580
ENSMUSG00000024597	ENSMUSG00000039639	0.00945626	hearing/vestibular/ear phenotype	2	2	NA
ENSMUSG00000024597	ENSMUSG00000004207	0.0118203	NA	2	2	580
ENSMUSG00000024597	ENSMUSG00000020651	0.0133964	hearing/vestibular/ear phenotype	2	2	NA
ENSMUSG00000024597	ENSMUSG00000009545	0.0110323	hearing/vestibular/ear phenotype	2	2	580
ENSMUSG00000024597	ENSMUSG00000039137	0.00945626	hearing/vestibular/ear phenotype	NA	2	580
ENSMUSG00000024597	ENSMUSG00000074637	0.0118203	hearing/vestibular/ear phenotype	2	2	580
ENSMUSG00000024597	ENSMUSG00000024497	0.00945626	hearing/vestibular/ear phenotype	2	2	580
ENSMUSG00000001750	ENSMUSG00000025225	0.0102443	immune system phenotype	NA	1	NA
ENSMUSG00000002603	ENSMUSG00000002983	0.0102443	immune system phenotype	NA	1	580
ENSMUSG00000002603	ENSMUSG00000027720	0.00945626	immune system phenotype	NA	1	NA
ENSMUSG00000002603	ENSMUSG00000038037	0.00945626	immune system phenotype	NA	1	580
ENSMUSG00000002603	ENSMUSG00000039521	0.0118203	immune system phenotype	NA	1	580
ENSMUSG00000041235	ENSMUSG00000023951	0.0110323	NA	NA	4	NA
ENSMUSG00000041235	ENSMUSG00000048482	0.0102443	NA	NA	NA	NA
ENSMUSG00000041235	ENSMUSG00000025932	0.0102443	hearing/vestibular/ear phenotype	NA	NA	NA
ENSMUSG00000041235	ENSMUSG00000034486	0.0110323	hearing/vestibular/ear phenotype	NA	4	NA
ENSMUSG00000041235	ENSMUSG00000051367	0.0118203	hearing/vestibular/ear phenotype	NA	NA	NA
ENSMUSG00000041235	ENSMUSG00000009097	0.0126084	NA	NA	4	NA
ENSMUSG00000041235	ENSMUSG00000074637	0.00945626	hearing/vestibular/ear phenotype	NA	NA	NA
ENSMUSG00000041235	ENSMUSG00000026556	0.0133964	NA	NA	4	NA
ENSMUSG00000029026	ENSMUSG00000019979	0.00945626	nervous system phenotype	NA	4	NA
ENSMUSG00000031028	ENSMUSG00000002985	0.0102443	NA	NA	0	NA
ENSMUSG00000022479	ENSMUSG00000002985	0.0110323	homeostasis/metabolism phenotype	NA	NA	NA
ENSMUSG00000022479	ENSMUSG00000006728	0.0126084	NA	0	5	NA
ENSMUSG00000022479	ENSMUSG00000021055	0.0149724	NA	0	5	NA
ENSMUSG00000022479	ENSMUSG00000029361	0.0118203	homeostasis/metabolism phenotype	0	5	NA
ENSMUSG00000022479	ENSMUSG00000028978	0.0110323	NA	0	NA	NA
ENSMUSG00000022479	ENSMUSG00000024401	0.0149724	NA	0	NA	NA
ENSMUSG00000022479	ENSMUSG00000002057	0.0133964	NA	0	NA	NA
ENSMUSG00000022479	ENSMUSG00000019843	0.00945626	NA	0	5	NA
ENSMUSG00000022479	ENSMUSG00000057722	0.0149724	homeostasis/metabolism phenotype	NA	NA	NA
ENSMUSG00000022479	ENSMUSG00000034218	0.0126084	NA	NA	NA	NA
ENSMUSG00000022479	ENSMUSG00000057329	0.00945626	NA	0	5	550
ENSMUSG00000022479	ENSMUSG00000021756	0.0118203	NA	0	NA	NA
ENSMUSG00000022479	ENSMUSG00000050953	0.0102443	NA	0	NA	NA
ENSMUSG00000022479	ENSMUSG00000027120	0.0102443	NA	0	5	NA
ENSMUSG00000022479	ENSMUSG00000032487	0.0141844	homeostasis/metabolism phenotype	0	5	550
ENSMUSG00000022479	ENSMUSG00000025746	0.00945626	NA	0	NA	NA
ENSMUSG00000022479	ENSMUSG00000058488	0.0110323	NA	0	5	NA
ENSMUSG00000022479	ENSMUSG00000024107	0.0118203	NA	0	5	NA
ENSMUSG00000022479	ENSMUSG00000004207	0.00945626	NA	NA	NA	NA
ENSMUSG00000022479	ENSMUSG00000024413	0.0149724	NA	0	5	NA
ENSMUSG00000022479	ENSMUSG00000032274	0.0133964	NA	NA	5	NA
ENSMUSG00000022479	ENSMUSG00000054321	0.00945626	NA	0	5	NA
ENSMUSG00000022479	ENSMUSG00000019256	0.0102443	NA	0	5	NA
ENSMUSG00000022479	ENSMUSG00000038128	0.0102443	NA	0	5	NA
ENSMUSG00000022479	ENSMUSG00000033540	0.0102443	NA	0	NA	NA
ENSMUSG00000022479	ENSMUSG00000019899	0.00945626	NA	0	5	NA
ENSMUSG00000022479	ENSMUSG00000007655	0.00945626	homeostasis/metabolism phenotype	0	NA	NA
ENSMUSG00000022479	ENSMUSG00000058756	0.0110323	NA	0	5	550
ENSMUSG00000022479	ENSMUSG00000039521	0.0141844	NA	0	NA	NA
ENSMUSG00000022479	ENSMUSG00000055116	0.0110323	homeostasis/metabolism phenotype	0	NA	NA
ENSMUSG00000022479	ENSMUSG00000035385	0.00945626	NA	0	NA	NA
ENSMUSG00000022479	ENSMUSG00000004018	0.00945626	NA	0	5	NA
ENSMUSG00000022479	ENSMUSG00000019768	0.0212766	NA	0	5	NA
ENSMUSG00000022479	ENSMUSG00000032937	0.0149724	NA	0	5	NA
ENSMUSG00000022479	ENSMUSG00000024969	0.00945626	homeostasis/metabolism phenotype	0	NA	NA
ENSMUSG00000022479	ENSMUSG00000046532	0.0118203	NA	0	5	NA
ENSMUSG00000022479	ENSMUSG00000048756	0.00945626	NA	0	5	NA
ENSMUSG00000022479	ENSMUSG00000020063	0.0149724	NA	0	5	NA
ENSMUSG00000022479	ENSMUSG00000055737	0.0126084	NA	NA	5	NA
ENSMUSG00000022479	ENSMUSG00000017412	0.00945626	NA	0	NA	NA
ENSMUSG00000022479	ENSMUSG00000038894	0.0102443	homeostasis/metabolism phenotype	0	5	NA
ENSMUSG00000022479	ENSMUSG00000035773	0.0110323	NA	0	5	NA
ENSMUSG00000022479	ENSMUSG00000014599	0.0118203	NA	0	5	NA
ENSMUSG00000022479	ENSMUSG00000004221	0.00945626	NA	NA	NA	NA
ENSMUSG00000022479	ENSMUSG00000021250	0.0102443	NA	0	NA	NA
ENSMUSG00000022479	ENSMUSG00000004637	0.0102443	homeostasis/metabolism phenotype	0	NA	NA
ENSMUSG00000022479	ENSMUSG00000024665	0.0102443	NA	0	5	NA
ENSMUSG00000023951	ENSMUSG00000049107	0.00945626	NA	NA	4	420
ENSMUSG00000023951	ENSMUSG00000022521	0.0110323	NA	NA	NA	NA
ENSMUSG00000023951	ENSMUSG00000050953	0.0118203	cardiovascular system phenotype	NA	4	420
ENSMUSG00000023951	ENSMUSG00000028063	0.0102443	cardiovascular system phenotype	NA	NA	NA
ENSMUSG00000023951	ENSMUSG00000007655	0.00945626	NA	NA	NA	NA
ENSMUSG00000023951	ENSMUSG00000039239	0.0102443	cardiovascular system phenotype	NA	4	NA
ENSMUSG00000023951	ENSMUSG00000055024	0.00945626	cardiovascular system phenotype	NA	4	NA
ENSMUSG00000023951	ENSMUSG00000009097	0.0110323	NA	NA	4	NA
ENSMUSG00000034450	ENSMUSG00000004637	0.00945626	NA	NA	8	1500
ENSMUSG00000031565	ENSMUSG00000033540	0.0110323	NA	NA	NA	580
ENSMUSG00000031565	ENSMUSG00000021464	0.0102443	skeleton phenotype	NA	4	NA
ENSMUSG00000031565	ENSMUSG00000051367	0.00945626	NA	NA	NA	580
ENSMUSG00000031565	ENSMUSG00000030201	0.0102443	skeleton phenotype	NA	4	580
ENSMUSG00000031565	ENSMUSG00000054252	0.00945626	skeleton phenotype	NA	4	580
ENSMUSG00000031565	ENSMUSG00000026556	0.0118203	NA	NA	4	580
ENSMUSG00000032864	ENSMUSG00000024401	0.0141844	immune system phenotype	0	1	420
ENSMUSG00000032864	ENSMUSG00000002057	0.00945626	immune system phenotype	0	NA	NA
ENSMUSG00000032864	ENSMUSG00000021756	0.0102443	immune system phenotype	0	1	420
ENSMUSG00000032864	ENSMUSG00000002983	0.0118203	immune system phenotype	0	1	NA
ENSMUSG00000032864	ENSMUSG00000031304	0.0102443	immune system phenotype	0	1	420
ENSMUSG00000032864	ENSMUSG00000031805	0.0102443	immune system phenotype	0	1	NA
ENSMUSG00000032864	ENSMUSG00000024402	0.0102443	immune system phenotype	0	1	420
ENSMUSG00000032864	ENSMUSG00000076860	0.00945626	immune system phenotype	NA	1	NA
ENSMUSG00000032864	ENSMUSG00000024778	0.00945626	immune system phenotype	0	1	420
ENSMUSG00000032864	ENSMUSG00000027720	0.00945626	immune system phenotype	0	1	NA
ENSMUSG00000032864	ENSMUSG00000018654	0.0110323	immune system phenotype	0	1	NA
ENSMUSG00000032864	ENSMUSG00000039521	0.0118203	immune system phenotype	0	1	NA
ENSMUSG00000032864	ENSMUSG00000022672	0.0102443	immune system phenotype	0	1	NA
ENSMUSG00000032864	ENSMUSG00000022508	0.00945626	immune system phenotype	0	1	NA
ENSMUSG00000032864	ENSMUSG00000025225	0.0110323	immune system phenotype	0	1	NA
ENSMUSG00000032864	ENSMUSG00000020941	0.00945626	immune system phenotype	0	1	NA
ENSMUSG00000032864	ENSMUSG00000017412	0.00945626	immune system phenotype	0	1	NA
ENSMUSG00000032864	ENSMUSG00000036712	0.0110323	immune system phenotype	0	1	NA
ENSMUSG00000032864	ENSMUSG00000028163	0.0110323	immune system phenotype	0	1	NA
ENSMUSG00000032864	ENSMUSG00000026842	0.0102443	NA	0	1	NA
ENSMUSG00000002985	ENSMUSG00000056501	0.0110323	NA	NA	0	NA
ENSMUSG00000002985	ENSMUSG00000021055	0.0141844	NA	NA	NA	NA
ENSMUSG00000002985	ENSMUSG00000029361	0.0110323	homeostasis/metabolism phenotype	NA	NA	NA
ENSMUSG00000002985	ENSMUSG00000028978	0.0149724	NA	NA	0	NA
ENSMUSG00000002985	ENSMUSG00000000440	0.0149724	homeostasis/metabolism phenotype	NA	0	NA
ENSMUSG00000002985	ENSMUSG00000024401	0.0173365	NA	NA	NA	420
ENSMUSG00000002985	ENSMUSG00000019843	0.0102443	NA	NA	NA	NA
ENSMUSG00000002985	ENSMUSG00000057722	0.0197006	homeostasis/metabolism phenotype	NA	0	420
ENSMUSG00000002985	ENSMUSG00000017737	0.00945626	NA	NA	0	NA
ENSMUSG00000002985	ENSMUSG00000055254	0.00945626	NA	NA	NA	NA
ENSMUSG00000002985	ENSMUSG00000041380	0.0118203	homeostasis/metabolism phenotype	NA	0	NA
ENSMUSG00000002985	ENSMUSG00000048482	0.0118203	NA	2	NA	420
ENSMUSG00000002985	ENSMUSG00000023067	0.00945626	NA	NA	NA	420
ENSMUSG00000002985	ENSMUSG00000003031	0.0126084	NA	NA	NA	420
ENSMUSG00000002985	ENSMUSG00000022521	0.00945626	homeostasis/metabolism phenotype	NA	0	NA
ENSMUSG00000002985	ENSMUSG00000057329	0.00945626	NA	NA	NA	NA
ENSMUSG00000002985	ENSMUSG00000021756	0.0126084	NA	NA	NA	420
ENSMUSG00000002985	ENSMUSG00000034957	0.0126084	homeostasis/metabolism phenotype	NA	0	NA
ENSMUSG00000002985	ENSMUSG00000032487	0.0118203	homeostasis/metabolism phenotype	NA	NA	NA
ENSMUSG00000002985	ENSMUSG00000025630	0.00945626	NA	NA	0	NA
ENSMUSG00000002985	ENSMUSG00000002983	0.00945626	NA	NA	NA	NA
ENSMUSG00000002985	ENSMUSG00000025746	0.0149724	NA	NA	0	NA
ENSMUSG00000002985	ENSMUSG00000030742	0.00945626	NA	NA	NA	NA
ENSMUSG00000002985	ENSMUSG00000030302	0.00945626	NA	2	NA	NA
ENSMUSG00000002985	ENSMUSG00000030761	0.0126084	NA	2	NA	NA
ENSMUSG00000002985	ENSMUSG00000027523	0.0149724	homeostasis/metabolism phenotype	NA	0	NA
ENSMUSG00000002985	ENSMUSG00000004207	0.0165485	NA	2	NA	NA
ENSMUSG00000002985	ENSMUSG00000024413	0.00945626	NA	NA	NA	NA
ENSMUSG00000002985	ENSMUSG00000024164	0.0110323	NA	NA	0	NA
ENSMUSG00000002985	ENSMUSG00000024778	0.0118203	NA	NA	NA	420
ENSMUSG00000002985	ENSMUSG00000000120	0.0102443	NA	NA	0	420
ENSMUSG00000002985	ENSMUSG00000027130	0.0110323	NA	NA	NA	NA
ENSMUSG00000002985	ENSMUSG00000034342	0.0110323	homeostasis/metabolism phenotype	NA	0	NA
ENSMUSG00000002985	ENSMUSG00000033540	0.0157604	NA	NA	0	NA
ENSMUSG00000002985	ENSMUSG00000001751	0.0102443	NA	NA	NA	NA
ENSMUSG00000002985	ENSMUSG00000031710	0.00945626	homeostasis/metabolism phenotype	NA	0	NA
ENSMUSG00000002985	ENSMUSG00000019899	0.0110323	NA	NA	NA	NA
ENSMUSG00000002985	ENSMUSG00000007655	0.0149724	homeostasis/metabolism phenotype	NA	0	NA
ENSMUSG00000002985	ENSMUSG00000028004	0.0110323	NA	NA	0	NA
ENSMUSG00000002985	ENSMUSG00000059201	0.0110323	homeostasis/metabolism phenotype	NA	0	NA
ENSMUSG00000002985	ENSMUSG00000058756	0.0126084	NA	NA	NA	NA
ENSMUSG00000002985	ENSMUSG00000039521	0.00945626	NA	NA	NA	NA
ENSMUSG00000002985	ENSMUSG00000027164	0.0102443	NA	NA	NA	NA
ENSMUSG00000002985	ENSMUSG00000021779	0.0110323	NA	NA	NA	NA
ENSMUSG00000002985	ENSMUSG00000026739	0.00945626	NA	NA	NA	NA
ENSMUSG00000002985	ENSMUSG00000035385	0.0149724	NA	NA	0	NA
ENSMUSG00000002985	ENSMUSG00000029275	0.0126084	NA	2	NA	NA
ENSMUSG00000002985	ENSMUSG00000035158	0.00945626	NA	NA	0	NA
ENSMUSG00000002985	ENSMUSG00000019768	0.0133964	NA	NA	NA	NA
ENSMUSG00000002985	ENSMUSG00000024969	0.0157604	homeostasis/metabolism phenotype	NA	0	NA
ENSMUSG00000002985	ENSMUSG00000025225	0.0110323	NA	NA	NA	NA
ENSMUSG00000002985	ENSMUSG00000009545	0.0110323	NA	2	NA	NA
ENSMUSG00000002985	ENSMUSG00000022096	0.0110323	NA	NA	NA	NA
ENSMUSG00000002985	ENSMUSG00000055737	0.0110323	NA	NA	NA	420
ENSMUSG00000002985	ENSMUSG00000032193	0.0149724	homeostasis/metabolism phenotype	NA	0	NA
ENSMUSG00000002985	ENSMUSG00000031628	0.0110323	NA	NA	0	NA
ENSMUSG00000002985	ENSMUSG00000039137	0.0110323	NA	NA	NA	NA
ENSMUSG00000002985	ENSMUSG00000025235	0.0126084	homeostasis/metabolism phenotype	NA	NA	NA
ENSMUSG00000002985	ENSMUSG00000021948	0.0110323	NA	NA	NA	NA
ENSMUSG00000002985	ENSMUSG00000036437	0.0165485	NA	NA	0	NA
ENSMUSG00000002985	ENSMUSG00000029167	0.00945626	homeostasis/metabolism phenotype	NA	0	NA
ENSMUSG00000002985	ENSMUSG00000004319	0.00945626	NA	NA	0	NA
ENSMUSG00000002985	ENSMUSG00000006818	0.0110323	homeostasis/metabolism phenotype	NA	0	NA
ENSMUSG00000002985	ENSMUSG00000029304	0.0141844	NA	NA	0	NA
ENSMUSG00000002985	ENSMUSG00000020593	0.0126084	homeostasis/metabolism phenotype	NA	0	NA
ENSMUSG00000002985	ENSMUSG00000020963	0.0102443	NA	NA	NA	NA
ENSMUSG00000002985	ENSMUSG00000045594	0.00945626	NA	NA	NA	NA
ENSMUSG00000002985	ENSMUSG00000054252	0.0102443	NA	NA	NA	NA
ENSMUSG00000002985	ENSMUSG00000039005	0.0165485	NA	NA	0	NA
ENSMUSG00000002985	ENSMUSG00000026556	0.0102443	NA	NA	NA	NA
ENSMUSG00000002985	ENSMUSG00000027490	0.00945626	NA	NA	0	NA
ENSMUSG00000002985	ENSMUSG00000056220	0.0110323	homeostasis/metabolism phenotype	NA	0	NA
ENSMUSG00000002985	ENSMUSG00000029144	0.00945626	NA	NA	0	420
ENSMUSG00000002985	ENSMUSG00000021250	0.0118203	NA	NA	0	NA
ENSMUSG00000002985	ENSMUSG00000028163	0.0133964	NA	NA	NA	NA
ENSMUSG00000002985	ENSMUSG00000004637	0.00945626	homeostasis/metabolism phenotype	NA	NA	NA
ENSMUSG00000002985	ENSMUSG00000026100	0.00945626	homeostasis/metabolism phenotype	NA	0	NA
ENSMUSG00000002985	ENSMUSG00000016756	0.0102443	NA	NA	0	420
ENSMUSG00000002985	ENSMUSG00000053004	0.0118203	NA	NA	0	NA
ENSMUSG00000006728	ENSMUSG00000057722	0.0126084	NA	NA	NA	NA
ENSMUSG00000006728	ENSMUSG00000027120	0.0102443	reproductive system phenotype	0	5	NA
ENSMUSG00000006728	ENSMUSG00000024107	0.0126084	reproductive system phenotype	0	5	NA
ENSMUSG00000006728	ENSMUSG00000024413	0.0126084	reproductive system phenotype	0	5	1500
ENSMUSG00000006728	ENSMUSG00000032274	0.0126084	reproductive system phenotype	NA	5	NA
ENSMUSG00000006728	ENSMUSG00000052155	0.00945626	reproductive system phenotype	0	5	NA
ENSMUSG00000006728	ENSMUSG00000038418	0.00945626	reproductive system phenotype	0	5	1500
ENSMUSG00000006728	ENSMUSG00000004018	0.00945626	reproductive system phenotype	0	5	NA
ENSMUSG00000006728	ENSMUSG00000048540	0.0102443	reproductive system phenotype	0	5	NA
ENSMUSG00000006728	ENSMUSG00000019768	0.0141844	reproductive system phenotype	0	5	NA
ENSMUSG00000006728	ENSMUSG00000032937	0.0126084	reproductive system phenotype	0	5	NA
ENSMUSG00000006728	ENSMUSG00000046532	0.0110323	reproductive system phenotype	0	5	NA
ENSMUSG00000006728	ENSMUSG00000020063	0.0110323	reproductive system phenotype	0	5	1500
ENSMUSG00000006728	ENSMUSG00000055737	0.0126084	reproductive system phenotype	NA	5	NA
ENSMUSG00000006728	ENSMUSG00000030450	0.0102443	reproductive system phenotype	NA	5	NA
ENSMUSG00000006728	ENSMUSG00000038894	0.0141844	NA	0	5	NA
ENSMUSG00000006728	ENSMUSG00000035773	0.0118203	reproductive system phenotype	0	5	NA
ENSMUSG00000056501	ENSMUSG00000028978	0.00945626	NA	0	0	NA
ENSMUSG00000056501	ENSMUSG00000024401	0.0189125	immune system phenotype	0	NA	NA
ENSMUSG00000056501	ENSMUSG00000002057	0.00945626	immune system phenotype	0	NA	580
ENSMUSG00000056501	ENSMUSG00000057722	0.0126084	NA	NA	0	NA
ENSMUSG00000056501	ENSMUSG00000023067	0.00945626	immune system phenotype	0	NA	NA
ENSMUSG00000056501	ENSMUSG00000022521	0.00945626	NA	0	0	NA
ENSMUSG00000056501	ENSMUSG00000032487	0.0110323	NA	0	NA	NA
ENSMUSG00000056501	ENSMUSG00000002983	0.0126084	immune system phenotype	0	NA	580
ENSMUSG00000056501	ENSMUSG00000024402	0.00945626	immune system phenotype	0	NA	NA
ENSMUSG00000056501	ENSMUSG00000042228	0.00945626	immune system phenotype	0	NA	580
ENSMUSG00000056501	ENSMUSG00000024164	0.0102443	immune system phenotype	0	0	NA
ENSMUSG00000056501	ENSMUSG00000024778	0.0102443	immune system phenotype	0	NA	NA
ENSMUSG00000056501	ENSMUSG00000019256	0.0102443	immune system phenotype	0	NA	580
ENSMUSG00000056501	ENSMUSG00000034342	0.0118203	NA	0	0	580
ENSMUSG00000056501	ENSMUSG00000018654	0.0110323	immune system phenotype	0	NA	NA
ENSMUSG00000056501	ENSMUSG00000007655	0.0141844	NA	0	0	580
ENSMUSG00000056501	ENSMUSG00000059201	0.0102443	NA	0	0	NA
ENSMUSG00000056501	ENSMUSG00000035385	0.00945626	immune system phenotype	0	0	NA
ENSMUSG00000056501	ENSMUSG00000019768	0.0118203	NA	0	NA	580
ENSMUSG00000056501	ENSMUSG00000024969	0.0118203	NA	0	0	580
ENSMUSG00000056501	ENSMUSG00000025225	0.0102443	immune system phenotype	0	NA	580
ENSMUSG00000056501	ENSMUSG00000022096	0.0102443	NA	0	NA	580
ENSMUSG00000056501	ENSMUSG00000055737	0.00945626	NA	NA	NA	NA
ENSMUSG00000056501	ENSMUSG00000021948	0.00945626	immune system phenotype	0	NA	580
ENSMUSG00000056501	ENSMUSG00000036437	0.0102443	immune system phenotype	0	0	580
ENSMUSG00000056501	ENSMUSG00000029304	0.0118203	immune system phenotype	0	0	NA
ENSMUSG00000056501	ENSMUSG00000039005	0.0102443	immune system phenotype	0	0	580
ENSMUSG00000056501	ENSMUSG00000014599	0.00945626	NA	0	NA	NA
ENSMUSG00000056501	ENSMUSG00000004637	0.00945626	NA	0	NA	NA
ENSMUSG00000056501	ENSMUSG00000015839	0.00945626	immune system phenotype	0	NA	580
ENSMUSG00000021055	ENSMUSG00000029361	0.0118203	NA	0	5	NA
ENSMUSG00000021055	ENSMUSG00000028978	0.0141844	NA	0	NA	NA
ENSMUSG00000021055	ENSMUSG00000057722	0.0165485	NA	NA	NA	NA
ENSMUSG00000021055	ENSMUSG00000048482	0.0118203	NA	NA	NA	NA
ENSMUSG00000021055	ENSMUSG00000003031	0.0126084	NA	0	5	NA
ENSMUSG00000021055	ENSMUSG00000021756	0.0110323	NA	0	NA	NA
ENSMUSG00000021055	ENSMUSG00000050953	0.00945626	NA	0	NA	NA
ENSMUSG00000021055	ENSMUSG00000032487	0.0141844	NA	0	5	NA
ENSMUSG00000021055	ENSMUSG00000025746	0.0149724	NA	0	NA	NA
ENSMUSG00000021055	ENSMUSG00000004207	0.00945626	NA	NA	NA	580
ENSMUSG00000021055	ENSMUSG00000024413	0.0118203	reproductive system phenotype	0	5	NA
ENSMUSG00000021055	ENSMUSG00000032274	0.0126084	reproductive system phenotype	NA	5	NA
ENSMUSG00000021055	ENSMUSG00000019256	0.00945626	NA	0	5	580
ENSMUSG00000021055	ENSMUSG00000033540	0.0102443	NA	0	NA	580
ENSMUSG00000021055	ENSMUSG00000019899	0.0102443	NA	0	5	580
ENSMUSG00000021055	ENSMUSG00000007655	0.00945626	NA	0	NA	580
ENSMUSG00000021055	ENSMUSG00000059201	0.0118203	NA	0	NA	NA
ENSMUSG00000021055	ENSMUSG00000058756	0.0118203	NA	0	5	NA
ENSMUSG00000021055	ENSMUSG00000039521	0.00945626	NA	0	NA	580
ENSMUSG00000021055	ENSMUSG00000021779	0.00945626	NA	0	5	NA
ENSMUSG00000021055	ENSMUSG00000019768	0.0197006	reproductive system phenotype	0	5	580
ENSMUSG00000021055	ENSMUSG00000032937	0.0157604	reproductive system phenotype	0	5	580
ENSMUSG00000021055	ENSMUSG00000024969	0.0110323	NA	0	NA	580
ENSMUSG00000021055	ENSMUSG00000046532	0.00945626	reproductive system phenotype	0	5	NA
ENSMUSG00000021055	ENSMUSG00000048756	0.0102443	NA	0	5	580
ENSMUSG00000021055	ENSMUSG00000022096	0.00945626	NA	0	5	580
ENSMUSG00000021055	ENSMUSG00000050541	0.00945626	NA	0	5	580
ENSMUSG00000021055	ENSMUSG00000020063	0.0118203	reproductive system phenotype	0	5	NA
ENSMUSG00000021055	ENSMUSG00000055737	0.0149724	reproductive system phenotype	NA	5	NA
ENSMUSG00000021055	ENSMUSG00000025235	0.0102443	NA	0	NA	580
ENSMUSG00000021055	ENSMUSG00000039176	0.00945626	reproductive system phenotype	NA	5	NA
ENSMUSG00000021055	ENSMUSG00000038894	0.0102443	NA	0	5	580
ENSMUSG00000021055	ENSMUSG00000020963	0.0110323	reproductive system phenotype	0	5	580
ENSMUSG00000005534	ENSMUSG00000057722	0.0102443	homeostasis/metabolism phenotype	NA	0	420
ENSMUSG00000055980	ENSMUSG00000028978	0.0102443	NA	NA	0	NA
ENSMUSG00000055980	ENSMUSG00000000440	0.00945626	NA	NA	0	580
ENSMUSG00000055980	ENSMUSG00000007655	0.00945626	NA	NA	0	580
ENSMUSG00000029361	ENSMUSG00000028978	0.0149724	NA	0	NA	1500
ENSMUSG00000029361	ENSMUSG00000057722	0.0133964	homeostasis/metabolism phenotype	NA	NA	NA
ENSMUSG00000029361	ENSMUSG00000050953	0.0102443	NA	0	NA	NA
ENSMUSG00000029361	ENSMUSG00000032487	0.0126084	homeostasis/metabolism phenotype	0	5	NA
ENSMUSG00000029361	ENSMUSG00000024413	0.0102443	NA	0	5	1500
ENSMUSG00000029361	ENSMUSG00000032274	0.0133964	NA	NA	5	NA
ENSMUSG00000029361	ENSMUSG00000058756	0.0102443	NA	0	5	NA
ENSMUSG00000029361	ENSMUSG00000019768	0.0141844	NA	0	5	NA
ENSMUSG00000029361	ENSMUSG00000032937	0.00945626	NA	0	5	NA
ENSMUSG00000029361	ENSMUSG00000024969	0.00945626	homeostasis/metabolism phenotype	0	NA	NA
ENSMUSG00000029361	ENSMUSG00000020063	0.0118203	NA	0	5	1500
ENSMUSG00000020826	ENSMUSG00000024401	0.0102443	immune system phenotype	NA	1	NA
ENSMUSG00000020826	ENSMUSG00000032487	0.0102443	NA	NA	NA	NA
ENSMUSG00000028978	ENSMUSG00000000440	0.0102443	NA	0	0	NA
ENSMUSG00000028978	ENSMUSG00000024401	0.00945626	NA	0	NA	NA
ENSMUSG00000028978	ENSMUSG00000057722	0.0173365	NA	NA	0	NA
ENSMUSG00000028978	ENSMUSG00000017737	0.00945626	NA	0	0	NA
ENSMUSG00000028978	ENSMUSG00000022521	0.00945626	NA	0	0	1500
ENSMUSG00000028978	ENSMUSG00000050953	0.0157604	cardiovascular system phenotype	0	NA	NA
ENSMUSG00000028978	ENSMUSG00000032487	0.0133964	NA	0	NA	NA
ENSMUSG00000028978	ENSMUSG00000028063	0.0110323	cardiovascular system phenotype	0	0	NA
ENSMUSG00000028978	ENSMUSG00000025746	0.0126084	NA	0	0	NA
ENSMUSG00000028978	ENSMUSG00000022878	0.0118203	NA	NA	0	NA
ENSMUSG00000028978	ENSMUSG00000024256	0.0102443	NA	0	0	NA
ENSMUSG00000028978	ENSMUSG00000032274	0.0110323	NA	NA	NA	NA
ENSMUSG00000028978	ENSMUSG00000015243	0.0110323	NA	NA	0	NA
ENSMUSG00000028978	ENSMUSG00000019256	0.00945626	NA	0	NA	NA
ENSMUSG00000028978	ENSMUSG00000033540	0.0118203	cardiovascular system phenotype	0	0	NA
ENSMUSG00000028978	ENSMUSG00000007655	0.0173365	NA	0	0	NA
ENSMUSG00000028978	ENSMUSG00000059201	0.0102443	NA	0	0	NA
ENSMUSG00000028978	ENSMUSG00000058756	0.0141844	NA	0	NA	NA
ENSMUSG00000028978	ENSMUSG00000055116	0.0102443	NA	0	NA	NA
ENSMUSG00000028978	ENSMUSG00000019768	0.0133964	NA	0	NA	NA
ENSMUSG00000028978	ENSMUSG00000032937	0.0141844	NA	0	NA	NA
ENSMUSG00000028978	ENSMUSG00000024969	0.0118203	NA	0	0	NA
ENSMUSG00000028978	ENSMUSG00000039239	0.00945626	cardiovascular system phenotype	NA	NA	NA
ENSMUSG00000028978	ENSMUSG00000055737	0.0141844	NA	NA	NA	NA
ENSMUSG00000028978	ENSMUSG00000038894	0.0133964	NA	0	NA	NA
ENSMUSG00000028978	ENSMUSG00000029167	0.0102443	NA	NA	0	NA
ENSMUSG00000028978	ENSMUSG00000006818	0.0102443	NA	NA	0	1500
ENSMUSG00000028978	ENSMUSG00000029304	0.0110323	NA	0	0	NA
ENSMUSG00000028978	ENSMUSG00000043207	0.00945626	NA	NA	0	1500
ENSMUSG00000028978	ENSMUSG00000025509	0.0102443	NA	NA	0	NA
ENSMUSG00000000440	ENSMUSG00000024401	0.00945626	NA	0	NA	NA
ENSMUSG00000000440	ENSMUSG00000057722	0.0165485	homeostasis/metabolism phenotype	NA	0	NA
ENSMUSG00000000440	ENSMUSG00000041380	0.0102443	homeostasis/metabolism phenotype	0	0	580
ENSMUSG00000000440	ENSMUSG00000022521	0.0149724	homeostasis/metabolism phenotype	0	0	NA
ENSMUSG00000000440	ENSMUSG00000021756	0.00945626	NA	0	NA	NA
ENSMUSG00000000440	ENSMUSG00000034957	0.0118203	homeostasis/metabolism phenotype	0	0	580
ENSMUSG00000000440	ENSMUSG00000025746	0.0133964	NA	0	0	NA
ENSMUSG00000000440	ENSMUSG00000027523	0.0133964	homeostasis/metabolism phenotype	0	0	NA
ENSMUSG00000000440	ENSMUSG00000038369	0.0126084	NA	NA	NA	NA
ENSMUSG00000000440	ENSMUSG00000024781	0.0110323	NA	NA	0	NA
ENSMUSG00000000440	ENSMUSG00000034342	0.0118203	homeostasis/metabolism phenotype	0	0	580
ENSMUSG00000000440	ENSMUSG00000003123	0.0110323	homeostasis/metabolism phenotype	NA	NA	580
ENSMUSG00000000440	ENSMUSG00000007655	0.0157604	homeostasis/metabolism phenotype	0	0	580
ENSMUSG00000000440	ENSMUSG00000059201	0.0126084	homeostasis/metabolism phenotype	0	0	NA
ENSMUSG00000000440	ENSMUSG00000035385	0.0141844	NA	0	0	NA
ENSMUSG00000000440	ENSMUSG00000019768	0.0118203	NA	0	NA	580
ENSMUSG00000000440	ENSMUSG00000024969	0.0141844	homeostasis/metabolism phenotype	0	0	580
ENSMUSG00000000440	ENSMUSG00000055737	0.0118203	NA	NA	NA	NA
ENSMUSG00000000440	ENSMUSG00000025235	0.00945626	homeostasis/metabolism phenotype	0	NA	580
ENSMUSG00000000440	ENSMUSG00000036437	0.0110323	NA	0	0	580
ENSMUSG00000000440	ENSMUSG00000038894	0.00945626	homeostasis/metabolism phenotype	0	NA	580
ENSMUSG00000000440	ENSMUSG00000000215	0.0102443	NA	NA	0	NA
ENSMUSG00000000440	ENSMUSG00000020593	0.0118203	homeostasis/metabolism phenotype	0	0	NA
ENSMUSG00000000440	ENSMUSG00000039005	0.0118203	NA	0	0	580
ENSMUSG00000000440	ENSMUSG00000063810	0.0102443	homeostasis/metabolism phenotype	NA	NA	NA
ENSMUSG00000000440	ENSMUSG00000030168	0.0126084	homeostasis/metabolism phenotype	NA	0	NA
ENSMUSG00000000440	ENSMUSG00000026100	0.00945626	homeostasis/metabolism phenotype	0	0	580
ENSMUSG00000000440	ENSMUSG00000030546	0.0118203	NA	NA	0	NA
ENSMUSG00000000440	ENSMUSG00000030382	0.0102443	homeostasis/metabolism phenotype	NA	0	NA
ENSMUSG00000000440	ENSMUSG00000053004	0.0118203	NA	0	0	580
ENSMUSG00000000440	ENSMUSG00000030278	0.0102443	homeostasis/metabolism phenotype	NA	0	NA
ENSMUSG00000000440	ENSMUSG00000027007	0.00945626	homeostasis/metabolism phenotype	NA	0	NA
ENSMUSG00000000440	ENSMUSG00000026922	0.0110323	homeostasis/metabolism phenotype	NA	0	NA
ENSMUSG00000000440	ENSMUSG00000055932	0.00945626	homeostasis/metabolism phenotype	NA	0	NA
ENSMUSG00000019969	ENSMUSG00000022521	0.00945626	NA	NA	NA	NA
ENSMUSG00000019969	ENSMUSG00000026556	0.0126084	nervous system phenotype	NA	4	580
ENSMUSG00000030110	ENSMUSG00000022144	0.0102443	NA	NA	9	NA
ENSMUSG00000024401	ENSMUSG00000002057	0.0141844	immune system phenotype	0	NA	NA
ENSMUSG00000024401	ENSMUSG00000019843	0.0110323	immune system phenotype	0	NA	NA
ENSMUSG00000024401	ENSMUSG00000057722	0.0133964	NA	NA	NA	420
ENSMUSG00000024401	ENSMUSG00000017737	0.00945626	immune system phenotype	0	NA	NA
ENSMUSG00000024401	ENSMUSG00000034218	0.0133964	immune system phenotype	NA	NA	NA
ENSMUSG00000024401	ENSMUSG00000023067	0.0102443	immune system phenotype	0	NA	420
ENSMUSG00000024401	ENSMUSG00000022521	0.00945626	NA	0	NA	NA
ENSMUSG00000024401	ENSMUSG00000057329	0.0102443	immune system phenotype	0	NA	NA
ENSMUSG00000024401	ENSMUSG00000021756	0.0118203	immune system phenotype	0	1	420
ENSMUSG00000024401	ENSMUSG00000032487	0.0126084	NA	0	NA	NA
ENSMUSG00000024401	ENSMUSG00000028063	0.0110323	NA	0	NA	NA
ENSMUSG00000024401	ENSMUSG00000068227	0.00945626	immune system phenotype	0	1	420
ENSMUSG00000024401	ENSMUSG00000002983	0.0149724	immune system phenotype	0	1	NA
ENSMUSG00000024401	ENSMUSG00000020275	0.00945626	immune system phenotype	NA	1	NA
ENSMUSG00000024401	ENSMUSG00000031304	0.0110323	immune system phenotype	0	1	420
ENSMUSG00000024401	ENSMUSG00000025746	0.0102443	immune system phenotype	0	NA	NA
ENSMUSG00000024401	ENSMUSG00000031805	0.0102443	immune system phenotype	0	1	NA
ENSMUSG00000024401	ENSMUSG00000030742	0.0110323	immune system phenotype	0	1	NA
ENSMUSG00000024401	ENSMUSG00000024402	0.0157604	immune system phenotype	0	1	420
ENSMUSG00000024401	ENSMUSG00000024399	0.00945626	immune system phenotype	NA	1	NA
ENSMUSG00000024401	ENSMUSG00000042228	0.00945626	immune system phenotype	0	1	NA
ENSMUSG00000024401	ENSMUSG00000004207	0.0102443	NA	NA	NA	NA
ENSMUSG00000024401	ENSMUSG00000024413	0.0118203	NA	0	NA	NA
ENSMUSG00000024401	ENSMUSG00000024164	0.0102443	immune system phenotype	0	NA	NA
ENSMUSG00000024401	ENSMUSG00000024778	0.0141844	immune system phenotype	0	1	420
ENSMUSG00000024401	ENSMUSG00000032274	0.0118203	NA	NA	NA	420
ENSMUSG00000024401	ENSMUSG00000027720	0.0110323	immune system phenotype	0	1	NA
ENSMUSG00000024401	ENSMUSG00000019256	0.0126084	immune system phenotype	0	NA	NA
ENSMUSG00000024401	ENSMUSG00000038128	0.00945626	NA	0	NA	NA
ENSMUSG00000024401	ENSMUSG00000034342	0.0126084	NA	0	NA	NA
ENSMUSG00000024401	ENSMUSG00000000290	0.0102443	immune system phenotype	NA	1	NA
ENSMUSG00000024401	ENSMUSG00000038037	0.0102443	immune system phenotype	0	1	NA
ENSMUSG00000024401	ENSMUSG00000018654	0.0133964	immune system phenotype	0	1	NA
ENSMUSG00000024401	ENSMUSG00000007655	0.0102443	NA	0	NA	NA
ENSMUSG00000024401	ENSMUSG00000059201	0.0110323	NA	0	NA	NA
ENSMUSG00000024401	ENSMUSG00000039521	0.0181245	immune system phenotype	0	1	NA
ENSMUSG00000024401	ENSMUSG00000055116	0.00945626	NA	0	NA	NA
ENSMUSG00000024401	ENSMUSG00000035385	0.0126084	immune system phenotype	0	NA	NA
ENSMUSG00000024401	ENSMUSG00000019768	0.0133964	NA	0	NA	NA
ENSMUSG00000024401	ENSMUSG00000022508	0.0126084	immune system phenotype	0	1	NA
ENSMUSG00000024401	ENSMUSG00000032937	0.0118203	NA	0	NA	NA
ENSMUSG00000024401	ENSMUSG00000024969	0.0149724	NA	0	NA	NA
ENSMUSG00000024401	ENSMUSG00000025225	0.0149724	immune system phenotype	0	1	NA
ENSMUSG00000024401	ENSMUSG00000020941	0.0118203	immune system phenotype	0	1	NA
ENSMUSG00000024401	ENSMUSG00000020525	0.0102443	immune system phenotype	NA	1	NA
ENSMUSG00000024401	ENSMUSG00000053175	0.0102443	immune system phenotype	NA	1	NA
ENSMUSG00000024401	ENSMUSG00000020063	0.00945626	NA	0	NA	NA
ENSMUSG00000024401	ENSMUSG00000055737	0.0102443	NA	NA	NA	420
ENSMUSG00000024401	ENSMUSG00000026395	0.0102443	immune system phenotype	0	1	NA
ENSMUSG00000024401	ENSMUSG00000000817	0.0102443	immune system phenotype	0	1	420
ENSMUSG00000024401	ENSMUSG00000017412	0.0110323	immune system phenotype	0	1	NA
ENSMUSG00000024401	ENSMUSG00000030450	0.0118203	NA	NA	NA	NA
ENSMUSG00000024401	ENSMUSG00000021948	0.0102443	immune system phenotype	0	1	NA
ENSMUSG00000024401	ENSMUSG00000036437	0.0126084	immune system phenotype	0	NA	NA
ENSMUSG00000024401	ENSMUSG00000026180	0.0110323	immune system phenotype	0	1	420
ENSMUSG00000024401	ENSMUSG00000029304	0.0126084	immune system phenotype	0	NA	NA
ENSMUSG00000024401	ENSMUSG00000039005	0.0141844	immune system phenotype	0	NA	NA
ENSMUSG00000024401	ENSMUSG00000031712	0.00945626	immune system phenotype	NA	1	NA
ENSMUSG00000024401	ENSMUSG00000004266	0.00945626	immune system phenotype	NA	1	NA
ENSMUSG00000024401	ENSMUSG00000014599	0.00945626	NA	0	NA	NA
ENSMUSG00000024401	ENSMUSG00000027490	0.00945626	immune system phenotype	NA	NA	NA
ENSMUSG00000024401	ENSMUSG00000004221	0.0110323	NA	NA	1	420
ENSMUSG00000024401	ENSMUSG00000040899	0.00945626	immune system phenotype	NA	1	420
ENSMUSG00000024401	ENSMUSG00000032691	0.00945626	immune system phenotype	NA	1	420
ENSMUSG00000024401	ENSMUSG00000021250	0.0102443	NA	0	NA	NA
ENSMUSG00000024401	ENSMUSG00000036712	0.0102443	immune system phenotype	0	1	NA
ENSMUSG00000024401	ENSMUSG00000028163	0.0149724	immune system phenotype	0	1	NA
ENSMUSG00000024401	ENSMUSG00000022552	0.00945626	immune system phenotype	NA	1	NA
ENSMUSG00000024401	ENSMUSG00000032053	0.00945626	immune system phenotype	NA	1	420
ENSMUSG00000024401	ENSMUSG00000054520	0.00945626	immune system phenotype	0	1	420
ENSMUSG00000024401	ENSMUSG00000004637	0.0102443	NA	0	NA	NA
ENSMUSG00000024401	ENSMUSG00000020097	0.00945626	NA	0	NA	NA
ENSMUSG00000024401	ENSMUSG00000053004	0.00945626	immune system phenotype	0	NA	NA
ENSMUSG00000024401	ENSMUSG00000024346	0.0102443	NA	0	1	NA
ENSMUSG00000024401	ENSMUSG00000013707	0.0102443	immune system phenotype	NA	1	NA
ENSMUSG00000024401	ENSMUSG00000024665	0.0126084	NA	0	NA	NA
ENSMUSG00000024401	ENSMUSG00000022488	0.00945626	immune system phenotype	0	1	NA
ENSMUSG00000024401	ENSMUSG00000029004	0.00945626	NA	NA	1	NA
ENSMUSG00000024401	ENSMUSG00000015839	0.0110323	immune system phenotype	0	1	NA
ENSMUSG00000002057	ENSMUSG00000034218	0.0126084	immune system phenotype	NA	8	NA
ENSMUSG00000002057	ENSMUSG00000031304	0.00945626	immune system phenotype	0	NA	NA
ENSMUSG00000002057	ENSMUSG00000039521	0.0102443	immune system phenotype	0	NA	580
ENSMUSG00000002057	ENSMUSG00000055116	0.00945626	NA	0	8	580
ENSMUSG00000002057	ENSMUSG00000019768	0.0118203	NA	0	NA	580
ENSMUSG00000002057	ENSMUSG00000022508	0.00945626	immune system phenotype	0	NA	580
ENSMUSG00000002057	ENSMUSG00000032937	0.0102443	NA	0	NA	580
ENSMUSG00000002057	ENSMUSG00000017412	0.0102443	immune system phenotype	0	NA	580
ENSMUSG00000002057	ENSMUSG00000004637	0.00945626	NA	0	8	NA
ENSMUSG00000019843	ENSMUSG00000024413	0.00945626	NA	0	5	NA
ENSMUSG00000019843	ENSMUSG00000039521	0.00945626	immune system phenotype	0	NA	580
ENSMUSG00000019843	ENSMUSG00000019768	0.0118203	NA	0	5	580
ENSMUSG00000029844	ENSMUSG00000025932	0.0118203	hearing/vestibular/ear phenotype	NA	NA	580
ENSMUSG00000029844	ENSMUSG00000034486	0.0118203	hearing/vestibular/ear phenotype	NA	4	580
ENSMUSG00000029844	ENSMUSG00000009097	0.0110323	NA	NA	4	580
ENSMUSG00000041515	ENSMUSG00000018654	0.00945626	immune system phenotype	NA	1	550
ENSMUSG00000057722	ENSMUSG00000041380	0.0126084	homeostasis/metabolism phenotype	NA	0	NA
ENSMUSG00000057722	ENSMUSG00000022521	0.0133964	homeostasis/metabolism phenotype	NA	0	NA
ENSMUSG00000057722	ENSMUSG00000041798	0.0102443	homeostasis/metabolism phenotype	NA	0	NA
ENSMUSG00000057722	ENSMUSG00000034957	0.0126084	homeostasis/metabolism phenotype	NA	0	NA
ENSMUSG00000057722	ENSMUSG00000032487	0.0102443	homeostasis/metabolism phenotype	NA	NA	NA
ENSMUSG00000057722	ENSMUSG00000028063	0.0102443	NA	NA	0	NA
ENSMUSG00000057722	ENSMUSG00000025746	0.0141844	NA	NA	0	NA
ENSMUSG00000057722	ENSMUSG00000058488	0.0118203	NA	NA	NA	NA
ENSMUSG00000057722	ENSMUSG00000027523	0.0118203	homeostasis/metabolism phenotype	NA	0	NA
ENSMUSG00000057722	ENSMUSG00000024413	0.0110323	NA	NA	NA	NA
ENSMUSG00000057722	ENSMUSG00000022878	0.0126084	homeostasis/metabolism phenotype	NA	0	420
ENSMUSG00000057722	ENSMUSG00000024164	0.0110323	NA	NA	0	NA
ENSMUSG00000057722	ENSMUSG00000024256	0.0102443	homeostasis/metabolism phenotype	NA	0	420
ENSMUSG00000057722	ENSMUSG00000037428	0.00945626	NA	NA	NA	NA
ENSMUSG00000057722	ENSMUSG00000032274	0.0149724	NA	3	NA	420
ENSMUSG00000057722	ENSMUSG00000020681	0.0102443	NA	NA	NA	NA
ENSMUSG00000057722	ENSMUSG00000034342	0.0102443	homeostasis/metabolism phenotype	NA	0	NA
ENSMUSG00000057722	ENSMUSG00000003123	0.0110323	homeostasis/metabolism phenotype	3	NA	NA
ENSMUSG00000057722	ENSMUSG00000007655	0.0141844	homeostasis/metabolism phenotype	NA	0	NA
ENSMUSG00000057722	ENSMUSG00000059201	0.0244287	homeostasis/metabolism phenotype	NA	0	NA
ENSMUSG00000057722	ENSMUSG00000039521	0.0110323	NA	NA	NA	NA
ENSMUSG00000057722	ENSMUSG00000035385	0.0157604	NA	NA	0	NA
ENSMUSG00000057722	ENSMUSG00000029238	0.0102443	homeostasis/metabolism phenotype	NA	0	NA
ENSMUSG00000057722	ENSMUSG00000048540	0.00945626	NA	NA	NA	NA
ENSMUSG00000057722	ENSMUSG00000019768	0.0157604	NA	NA	NA	NA
ENSMUSG00000057722	ENSMUSG00000032937	0.00945626	NA	NA	NA	NA
ENSMUSG00000057722	ENSMUSG00000024969	0.0149724	homeostasis/metabolism phenotype	NA	0	NA
ENSMUSG00000057722	ENSMUSG00000037071	0.00945626	NA	NA	0	NA
ENSMUSG00000057722	ENSMUSG00000050541	0.0141844	homeostasis/metabolism phenotype	NA	NA	NA
ENSMUSG00000057722	ENSMUSG00000020063	0.0133964	NA	NA	NA	NA
ENSMUSG00000057722	ENSMUSG00000055737	0.0165485	NA	3	NA	420
ENSMUSG00000057722	ENSMUSG00000032193	0.0126084	homeostasis/metabolism phenotype	NA	0	NA
ENSMUSG00000057722	ENSMUSG00000037852	0.0102443	homeostasis/metabolism phenotype	NA	0	NA
ENSMUSG00000057722	ENSMUSG00000030450	0.00945626	NA	3	NA	NA
ENSMUSG00000057722	ENSMUSG00000036437	0.0133964	NA	NA	0	NA
ENSMUSG00000057722	ENSMUSG00000000766	0.00945626	NA	NA	0	420
ENSMUSG00000057722	ENSMUSG00000029236	0.00945626	homeostasis/metabolism phenotype	NA	0	NA
ENSMUSG00000057722	ENSMUSG00000038894	0.0197006	homeostasis/metabolism phenotype	NA	NA	NA
ENSMUSG00000057722	ENSMUSG00000029167	0.00945626	homeostasis/metabolism phenotype	NA	0	NA
ENSMUSG00000057722	ENSMUSG00000000215	0.0118203	NA	NA	0	420
ENSMUSG00000057722	ENSMUSG00000035773	0.00945626	NA	NA	NA	NA
ENSMUSG00000057722	ENSMUSG00000038393	0.00945626	homeostasis/metabolism phenotype	NA	0	NA
ENSMUSG00000057722	ENSMUSG00000029304	0.0102443	NA	NA	0	NA
ENSMUSG00000057722	ENSMUSG00000020593	0.0126084	homeostasis/metabolism phenotype	NA	0	NA
ENSMUSG00000057722	ENSMUSG00000039005	0.0126084	NA	NA	0	NA
ENSMUSG00000057722	ENSMUSG00000030168	0.0102443	homeostasis/metabolism phenotype	3	0	NA
ENSMUSG00000057722	ENSMUSG00000027490	0.00945626	NA	NA	0	NA
ENSMUSG00000057722	ENSMUSG00000004113	0.00945626	NA	NA	0	NA
ENSMUSG00000057722	ENSMUSG00000025509	0.0102443	homeostasis/metabolism phenotype	NA	0	NA
ENSMUSG00000057722	ENSMUSG00000021508	0.00945626	homeostasis/metabolism phenotype	NA	0	420
ENSMUSG00000057722	ENSMUSG00000026100	0.0102443	homeostasis/metabolism phenotype	NA	0	NA
ENSMUSG00000057722	ENSMUSG00000027596	0.0102443	NA	NA	0	420
ENSMUSG00000057722	ENSMUSG00000053004	0.00945626	NA	NA	0	NA
ENSMUSG00000057722	ENSMUSG00000015839	0.0102443	NA	NA	NA	NA
ENSMUSG00000057722	ENSMUSG00000055932	0.00945626	homeostasis/metabolism phenotype	NA	0	420
ENSMUSG00000017737	ENSMUSG00000021756	0.0102443	immune system phenotype	0	NA	NA
ENSMUSG00000017737	ENSMUSG00000032487	0.0110323	NA	0	NA	NA
ENSMUSG00000017737	ENSMUSG00000025746	0.0118203	immune system phenotype	0	0	NA
ENSMUSG00000017737	ENSMUSG00000000290	0.0102443	immune system phenotype	NA	NA	580
ENSMUSG00000017737	ENSMUSG00000007655	0.0102443	NA	0	0	580
ENSMUSG00000017737	ENSMUSG00000035385	0.0110323	immune system phenotype	0	0	NA
ENSMUSG00000017737	ENSMUSG00000029304	0.0102443	immune system phenotype	0	0	NA
ENSMUSG00000017737	ENSMUSG00000039005	0.00945626	immune system phenotype	0	0	580
ENSMUSG00000017737	ENSMUSG00000028163	0.00945626	immune system phenotype	0	NA	580
ENSMUSG00000049107	ENSMUSG00000059146	0.0126084	NA	NA	4	NA
ENSMUSG00000049107	ENSMUSG00000050953	0.0110323	NA	NA	4	420
ENSMUSG00000049107	ENSMUSG00000019789	0.00945626	NA	NA	4	NA
ENSMUSG00000049107	ENSMUSG00000039239	0.0110323	NA	NA	4	NA
ENSMUSG00000055254	ENSMUSG00000048482	0.0141844	nervous system phenotype	NA	2	NA
ENSMUSG00000055254	ENSMUSG00000004207	0.00945626	nervous system phenotype	NA	2	580
ENSMUSG00000055254	ENSMUSG00000001751	0.00945626	NA	NA	2	580
ENSMUSG00000059146	ENSMUSG00000048482	0.00945626	NA	NA	NA	NA
ENSMUSG00000041380	ENSMUSG00000034957	0.0102443	homeostasis/metabolism phenotype	0	0	580
ENSMUSG00000041380	ENSMUSG00000027523	0.0133964	homeostasis/metabolism phenotype	0	0	NA
ENSMUSG00000041380	ENSMUSG00000032274	0.00945626	NA	NA	NA	NA
ENSMUSG00000041380	ENSMUSG00000028004	0.00945626	NA	NA	0	580
ENSMUSG00000041380	ENSMUSG00000029238	0.00945626	homeostasis/metabolism phenotype	NA	0	580
ENSMUSG00000041380	ENSMUSG00000019768	0.0102443	NA	0	NA	580
ENSMUSG00000041380	ENSMUSG00000024969	0.0110323	homeostasis/metabolism phenotype	0	0	580
ENSMUSG00000041380	ENSMUSG00000055737	0.0118203	NA	NA	NA	NA
ENSMUSG00000041380	ENSMUSG00000037852	0.0102443	homeostasis/metabolism phenotype	NA	0	580
ENSMUSG00000041380	ENSMUSG00000036437	0.00945626	NA	0	0	580
ENSMUSG00000019979	ENSMUSG00000041703	0.00945626	nervous system phenotype	NA	4	NA
ENSMUSG00000019979	ENSMUSG00000074637	0.00945626	NA	NA	NA	NA
ENSMUSG00000019979	ENSMUSG00000026556	0.00945626	nervous system phenotype	NA	4	NA
ENSMUSG00000034218	ENSMUSG00000023067	0.0102443	immune system phenotype	NA	8	NA
ENSMUSG00000034218	ENSMUSG00000028551	0.0102443	NA	NA	8	NA
ENSMUSG00000034218	ENSMUSG00000022429	0.00945626	NA	1	8	1500
ENSMUSG00000034218	ENSMUSG00000032409	0.00945626	NA	NA	NA	1500
ENSMUSG00000034218	ENSMUSG00000057329	0.00945626	immune system phenotype	NA	NA	NA
ENSMUSG00000034218	ENSMUSG00000058488	0.00945626	NA	NA	NA	NA
ENSMUSG00000034218	ENSMUSG00000024107	0.00945626	NA	NA	NA	NA
ENSMUSG00000034218	ENSMUSG00000007035	0.00945626	NA	1	8	1500
ENSMUSG00000034218	ENSMUSG00000004207	0.00945626	NA	NA	NA	NA
ENSMUSG00000034218	ENSMUSG00000024413	0.0141844	NA	NA	NA	1500
ENSMUSG00000034218	ENSMUSG00000024778	0.00945626	immune system phenotype	NA	NA	NA
ENSMUSG00000034218	ENSMUSG00000038128	0.0110323	NA	NA	NA	NA
ENSMUSG00000034218	ENSMUSG00000018654	0.00945626	immune system phenotype	NA	NA	NA
ENSMUSG00000034218	ENSMUSG00000039521	0.0133964	immune system phenotype	NA	NA	NA
ENSMUSG00000034218	ENSMUSG00000055116	0.0102443	NA	NA	8	NA
ENSMUSG00000034218	ENSMUSG00000022672	0.00945626	immune system phenotype	NA	NA	1500
ENSMUSG00000034218	ENSMUSG00000032498	0.0118203	NA	NA	8	1500
ENSMUSG00000034218	ENSMUSG00000019768	0.0133964	NA	NA	NA	NA
ENSMUSG00000034218	ENSMUSG00000003873	0.00945626	NA	NA	NA	NA
ENSMUSG00000034218	ENSMUSG00000032937	0.0118203	NA	NA	NA	NA
ENSMUSG00000034218	ENSMUSG00000046532	0.0102443	NA	NA	NA	NA
ENSMUSG00000034218	ENSMUSG00000043998	0.0102443	NA	NA	NA	NA
ENSMUSG00000034218	ENSMUSG00000020525	0.0102443	immune system phenotype	NA	NA	1500
ENSMUSG00000034218	ENSMUSG00000046711	0.00945626	NA	NA	8	NA
ENSMUSG00000034218	ENSMUSG00000028224	0.0133964	NA	NA	8	NA
ENSMUSG00000034218	ENSMUSG00000020063	0.0118203	NA	NA	NA	1500
ENSMUSG00000034218	ENSMUSG00000005883	0.00945626	NA	1	8	1500
ENSMUSG00000034218	ENSMUSG00000017412	0.0110323	immune system phenotype	NA	NA	NA
ENSMUSG00000034218	ENSMUSG00000030450	0.00945626	NA	NA	NA	NA
ENSMUSG00000034218	ENSMUSG00000002324	0.00945626	NA	1	8	NA
ENSMUSG00000034218	ENSMUSG00000035773	0.0102443	NA	NA	NA	NA
ENSMUSG00000034218	ENSMUSG00000014599	0.00945626	NA	NA	NA	NA
ENSMUSG00000034218	ENSMUSG00000051977	0.00945626	NA	1	8	NA
ENSMUSG00000034218	ENSMUSG00000025326	0.00945626	NA	NA	NA	1500
ENSMUSG00000034218	ENSMUSG00000019947	0.00945626	NA	NA	8	NA
ENSMUSG00000034218	ENSMUSG00000004637	0.0102443	NA	NA	8	1500
ENSMUSG00000034218	ENSMUSG00000009079	0.0110323	NA	NA	8	1500
ENSMUSG00000034218	ENSMUSG00000036817	0.00945626	NA	1	8	NA
ENSMUSG00000034218	ENSMUSG00000020097	0.0110323	NA	NA	8	1500
ENSMUSG00000034218	ENSMUSG00000061607	0.0110323	NA	NA	NA	NA
ENSMUSG00000034218	ENSMUSG00000024665	0.0118203	NA	NA	NA	NA
ENSMUSG00000034218	ENSMUSG00000029004	0.0102443	NA	NA	NA	NA
ENSMUSG00000048482	ENSMUSG00000025932	0.0118203	NA	NA	2	NA
ENSMUSG00000048482	ENSMUSG00000029104	0.0102443	nervous system phenotype	NA	2	NA
ENSMUSG00000048482	ENSMUSG00000039639	0.00945626	NA	2	2	NA
ENSMUSG00000048482	ENSMUSG00000030302	0.0110323	NA	2	2	NA
ENSMUSG00000048482	ENSMUSG00000030761	0.0126084	NA	2	2	NA
ENSMUSG00000048482	ENSMUSG00000004207	0.0141844	nervous system phenotype	2	2	NA
ENSMUSG00000048482	ENSMUSG00000020651	0.00945626	NA	2	2	420
ENSMUSG00000048482	ENSMUSG00000027130	0.00945626	nervous system phenotype	NA	2	NA
ENSMUSG00000048482	ENSMUSG00000001751	0.00945626	NA	NA	2	NA
ENSMUSG00000048482	ENSMUSG00000058756	0.00945626	NA	NA	NA	NA
ENSMUSG00000048482	ENSMUSG00000051367	0.0118203	NA	2	2	NA
ENSMUSG00000048482	ENSMUSG00000029275	0.00945626	NA	2	2	NA
ENSMUSG00000048482	ENSMUSG00000009545	0.0110323	NA	2	2	NA
ENSMUSG00000048482	ENSMUSG00000031393	0.0110323	NA	NA	2	NA
ENSMUSG00000048482	ENSMUSG00000074637	0.0110323	NA	2	2	NA
ENSMUSG00000048482	ENSMUSG00000024497	0.0102443	NA	2	2	NA
ENSMUSG00000048482	ENSMUSG00000026556	0.0118203	nervous system phenotype	NA	NA	NA
ENSMUSG00000048482	ENSMUSG00000025326	0.00945626	NA	NA	NA	NA
ENSMUSG00000048482	ENSMUSG00000036853	0.00945626	NA	2	2	NA
ENSMUSG00000023067	ENSMUSG00000003031	0.0165485	NA	0	NA	420
ENSMUSG00000023067	ENSMUSG00000024778	0.00945626	immune system phenotype	0	NA	420
ENSMUSG00000023067	ENSMUSG00000019768	0.0118203	NA	0	NA	NA
ENSMUSG00000023067	ENSMUSG00000024969	0.0110323	NA	0	NA	NA
ENSMUSG00000023067	ENSMUSG00000000817	0.0110323	immune system phenotype	0	NA	420
ENSMUSG00000023067	ENSMUSG00000004637	0.0110323	NA	0	8	NA
ENSMUSG00000023067	ENSMUSG00000015839	0.0110323	immune system phenotype	0	NA	NA
ENSMUSG00000003031	ENSMUSG00000004207	0.0110323	nervous system phenotype	NA	NA	NA
ENSMUSG00000003031	ENSMUSG00000024413	0.00945626	NA	0	5	NA
ENSMUSG00000003031	ENSMUSG00000059201	0.0102443	NA	0	NA	NA
ENSMUSG00000003031	ENSMUSG00000019768	0.0118203	NA	0	5	NA
ENSMUSG00000003031	ENSMUSG00000032937	0.0102443	NA	0	5	NA
ENSMUSG00000003031	ENSMUSG00000055737	0.0102443	NA	NA	5	420
ENSMUSG00000003031	ENSMUSG00000025235	0.00945626	NA	0	NA	NA
ENSMUSG00000003031	ENSMUSG00000004637	0.0110323	NA	0	NA	NA
ENSMUSG00000037664	ENSMUSG00000039239	0.0102443	NA	NA	4	NA
ENSMUSG00000028551	ENSMUSG00000004637	0.00945626	NA	NA	8	NA
ENSMUSG00000066860	ENSMUSG00000040918	0.00945626	hearing/vestibular/ear phenotype	NA	5	NA
ENSMUSG00000022521	ENSMUSG00000034957	0.0141844	homeostasis/metabolism phenotype	0	0	NA
ENSMUSG00000022521	ENSMUSG00000031162	0.0102443	NA	NA	0	1500
ENSMUSG00000022521	ENSMUSG00000028063	0.0102443	NA	0	0	NA
ENSMUSG00000022521	ENSMUSG00000028763	0.0110323	NA	NA	NA	NA
ENSMUSG00000022521	ENSMUSG00000025746	0.00945626	NA	0	0	NA
ENSMUSG00000022521	ENSMUSG00000058488	0.00945626	NA	0	NA	NA
ENSMUSG00000022521	ENSMUSG00000022346	0.0110323	NA	NA	0	NA
ENSMUSG00000022521	ENSMUSG00000027523	0.00945626	homeostasis/metabolism phenotype	0	0	1500
ENSMUSG00000022521	ENSMUSG00000034342	0.0126084	homeostasis/metabolism phenotype	0	0	NA
ENSMUSG00000022521	ENSMUSG00000033540	0.00945626	NA	0	0	NA
ENSMUSG00000022521	ENSMUSG00000003123	0.00945626	homeostasis/metabolism phenotype	NA	NA	NA
ENSMUSG00000022521	ENSMUSG00000007655	0.0110323	homeostasis/metabolism phenotype	0	0	NA
ENSMUSG00000022521	ENSMUSG00000035385	0.0110323	NA	0	0	NA
ENSMUSG00000022521	ENSMUSG00000048776	0.00945626	NA	NA	NA	NA
ENSMUSG00000022521	ENSMUSG00000024969	0.0102443	homeostasis/metabolism phenotype	0	0	NA
ENSMUSG00000022521	ENSMUSG00000039153	0.0110323	NA	NA	0	NA
ENSMUSG00000022521	ENSMUSG00000055024	0.00945626	NA	NA	NA	1500
ENSMUSG00000022521	ENSMUSG00000036437	0.0102443	NA	0	0	NA
ENSMUSG00000022521	ENSMUSG00000039005	0.0110323	NA	0	0	NA
ENSMUSG00000022521	ENSMUSG00000030168	0.0102443	homeostasis/metabolism phenotype	NA	0	1500
ENSMUSG00000022521	ENSMUSG00000026321	0.00945626	NA	NA	NA	NA
ENSMUSG00000022521	ENSMUSG00000019947	0.0118203	NA	NA	NA	NA
ENSMUSG00000022521	ENSMUSG00000026922	0.00945626	homeostasis/metabolism phenotype	NA	0	1500
ENSMUSG00000021477	ENSMUSG00000002983	0.00945626	NA	NA	1	580
ENSMUSG00000021477	ENSMUSG00000039521	0.0118203	NA	NA	1	580
ENSMUSG00000021477	ENSMUSG00000022096	0.0110323	skin/coat/nails phenotype	NA	NA	580
ENSMUSG00000020122	ENSMUSG00000050953	0.0102443	NA	NA	4	NA
ENSMUSG00000028943	ENSMUSG00000039639	0.0118203	hearing/vestibular/ear phenotype	2	2	NA
ENSMUSG00000028943	ENSMUSG00000030302	0.0149724	hearing/vestibular/ear phenotype	2	2	NA
ENSMUSG00000028943	ENSMUSG00000030761	0.0126084	hearing/vestibular/ear phenotype	2	2	580
ENSMUSG00000028943	ENSMUSG00000052613	0.0110323	hearing/vestibular/ear phenotype	2	2	580
ENSMUSG00000028943	ENSMUSG00000004207	0.00945626	NA	2	2	580
ENSMUSG00000028943	ENSMUSG00000020651	0.0118203	hearing/vestibular/ear phenotype	2	2	NA
ENSMUSG00000028943	ENSMUSG00000045288	0.0102443	hearing/vestibular/ear phenotype	2	2	580
ENSMUSG00000028943	ENSMUSG00000012819	0.0133964	hearing/vestibular/ear phenotype	2	2	580
ENSMUSG00000028943	ENSMUSG00000051367	0.00945626	hearing/vestibular/ear phenotype	2	2	580
ENSMUSG00000028943	ENSMUSG00000029275	0.00945626	hearing/vestibular/ear phenotype	2	2	580
ENSMUSG00000028943	ENSMUSG00000009545	0.0118203	hearing/vestibular/ear phenotype	2	2	580
ENSMUSG00000028943	ENSMUSG00000044708	0.00945626	hearing/vestibular/ear phenotype	NA	2	580
ENSMUSG00000028943	ENSMUSG00000074637	0.00945626	hearing/vestibular/ear phenotype	2	2	580
ENSMUSG00000028943	ENSMUSG00000033577	0.0110323	hearing/vestibular/ear phenotype	2	2	NA
ENSMUSG00000028943	ENSMUSG00000024497	0.0102443	hearing/vestibular/ear phenotype	2	2	580
ENSMUSG00000028943	ENSMUSG00000043895	0.00945626	hearing/vestibular/ear phenotype	2	2	NA
ENSMUSG00000028943	ENSMUSG00000036853	0.00945626	NA	2	2	580
ENSMUSG00000028943	ENSMUSG00000049555	0.00945626	hearing/vestibular/ear phenotype	NA	2	NA
ENSMUSG00000025932	ENSMUSG00000020651	0.00945626	hearing/vestibular/ear phenotype	NA	2	NA
ENSMUSG00000025932	ENSMUSG00000051367	0.0212766	hearing/vestibular/ear phenotype	NA	2	580
ENSMUSG00000025932	ENSMUSG00000009545	0.00945626	hearing/vestibular/ear phenotype	NA	2	580
ENSMUSG00000025932	ENSMUSG00000004231	0.0110323	NA	NA	2	580
ENSMUSG00000025932	ENSMUSG00000031074	0.0102443	hearing/vestibular/ear phenotype	NA	2	NA
ENSMUSG00000025932	ENSMUSG00000009097	0.0149724	NA	NA	NA	580
ENSMUSG00000025932	ENSMUSG00000054252	0.00945626	NA	NA	NA	580
ENSMUSG00000039910	ENSMUSG00000039239	0.00945626	cardiovascular system phenotype	NA	4	NA
ENSMUSG00000022429	ENSMUSG00000007035	0.00945626	reproductive system phenotype	1	8	1500
ENSMUSG00000022429	ENSMUSG00000005883	0.00945626	reproductive system phenotype	1	8	1500
ENSMUSG00000022429	ENSMUSG00000002324	0.00945626	reproductive system phenotype	1	8	NA
ENSMUSG00000022429	ENSMUSG00000051977	0.00945626	reproductive system phenotype	1	8	NA
ENSMUSG00000022429	ENSMUSG00000036817	0.00945626	reproductive system phenotype	1	8	NA
ENSMUSG00000029104	ENSMUSG00000004207	0.00945626	nervous system phenotype	NA	2	580
ENSMUSG00000029104	ENSMUSG00000052727	0.0102443	nervous system phenotype	NA	2	580
ENSMUSG00000029104	ENSMUSG00000026556	0.0110323	nervous system phenotype	NA	NA	580
ENSMUSG00000032409	ENSMUSG00000058488	0.00945626	NA	NA	5	NA
ENSMUSG00000032409	ENSMUSG00000024413	0.00945626	NA	NA	5	1500
ENSMUSG00000032409	ENSMUSG00000032937	0.00945626	NA	NA	5	NA
ENSMUSG00000007659	ENSMUSG00000039521	0.00945626	immune system phenotype	NA	1	NA
ENSMUSG00000021359	ENSMUSG00000039239	0.0118203	NA	NA	4	580
ENSMUSG00000021359	ENSMUSG00000009097	0.0102443	NA	NA	4	580
ENSMUSG00000057329	ENSMUSG00000032487	0.0102443	NA	0	5	550
ENSMUSG00000057329	ENSMUSG00000002983	0.00945626	immune system phenotype	0	NA	NA
ENSMUSG00000057329	ENSMUSG00000024778	0.0102443	immune system phenotype	0	NA	NA
ENSMUSG00000057329	ENSMUSG00000039521	0.0110323	immune system phenotype	0	NA	NA
ENSMUSG00000057329	ENSMUSG00000019768	0.00945626	NA	0	5	NA
ENSMUSG00000057329	ENSMUSG00000025225	0.0102443	immune system phenotype	0	NA	NA
ENSMUSG00000057329	ENSMUSG00000022096	0.0110323	NA	0	5	NA
ENSMUSG00000057329	ENSMUSG00000021250	0.0102443	NA	0	NA	NA
ENSMUSG00000057329	ENSMUSG00000024665	0.0102443	NA	0	5	NA
ENSMUSG00000057329	ENSMUSG00000026842	0.00945626	NA	0	NA	NA
ENSMUSG00000027381	ENSMUSG00000030742	0.00945626	immune system phenotype	NA	1	NA
ENSMUSG00000027381	ENSMUSG00000024778	0.0126084	immune system phenotype	NA	1	NA
ENSMUSG00000021756	ENSMUSG00000032487	0.00945626	NA	0	NA	NA
ENSMUSG00000021756	ENSMUSG00000068227	0.00945626	immune system phenotype	0	1	420
ENSMUSG00000021756	ENSMUSG00000002983	0.00945626	immune system phenotype	0	1	NA
ENSMUSG00000021756	ENSMUSG00000031304	0.00945626	immune system phenotype	0	1	420
ENSMUSG00000021756	ENSMUSG00000025746	0.0110323	immune system phenotype	0	NA	NA
ENSMUSG00000021756	ENSMUSG00000030742	0.00945626	immune system phenotype	0	1	NA
ENSMUSG00000021756	ENSMUSG00000032402	0.00945626	immune system phenotype	NA	1	NA
ENSMUSG00000021756	ENSMUSG00000024778	0.00945626	immune system phenotype	0	1	420
ENSMUSG00000021756	ENSMUSG00000027720	0.0110323	immune system phenotype	0	1	NA
ENSMUSG00000021756	ENSMUSG00000000290	0.0102443	immune system phenotype	NA	1	NA
ENSMUSG00000021756	ENSMUSG00000039521	0.0126084	immune system phenotype	0	1	NA
ENSMUSG00000021756	ENSMUSG00000055116	0.0102443	NA	0	NA	NA
ENSMUSG00000021756	ENSMUSG00000027164	0.00945626	immune system phenotype	NA	1	NA
ENSMUSG00000021756	ENSMUSG00000002111	0.00945626	NA	NA	1	NA
ENSMUSG00000021756	ENSMUSG00000019768	0.0126084	NA	0	NA	NA
ENSMUSG00000021756	ENSMUSG00000024969	0.00945626	NA	0	NA	NA
ENSMUSG00000021756	ENSMUSG00000025225	0.0102443	immune system phenotype	0	1	NA
ENSMUSG00000021756	ENSMUSG00000000817	0.00945626	immune system phenotype	0	1	420
ENSMUSG00000021756	ENSMUSG00000021948	0.0102443	immune system phenotype	0	1	NA
ENSMUSG00000021756	ENSMUSG00000029304	0.00945626	immune system phenotype	0	NA	NA
ENSMUSG00000021756	ENSMUSG00000039005	0.00945626	immune system phenotype	0	NA	NA
ENSMUSG00000021756	ENSMUSG00000028163	0.00945626	immune system phenotype	0	1	NA
ENSMUSG00000021756	ENSMUSG00000054520	0.00945626	immune system phenotype	0	1	420
ENSMUSG00000021756	ENSMUSG00000029004	0.0110323	NA	NA	1	NA
ENSMUSG00000021756	ENSMUSG00000015839	0.00945626	immune system phenotype	0	1	NA
ENSMUSG00000050953	ENSMUSG00000028063	0.0157604	cardiovascular system phenotype	0	NA	NA
ENSMUSG00000050953	ENSMUSG00000025746	0.00945626	NA	0	NA	NA
ENSMUSG00000050953	ENSMUSG00000019256	0.0102443	NA	0	NA	NA
ENSMUSG00000050953	ENSMUSG00000033540	0.00945626	cardiovascular system phenotype	0	NA	NA
ENSMUSG00000050953	ENSMUSG00000007655	0.0102443	NA	0	NA	NA
ENSMUSG00000050953	ENSMUSG00000021464	0.0110323	NA	NA	4	420
ENSMUSG00000050953	ENSMUSG00000058756	0.00945626	NA	0	NA	NA
ENSMUSG00000050953	ENSMUSG00000019768	0.0126084	NA	0	NA	NA
ENSMUSG00000050953	ENSMUSG00000039239	0.0181245	cardiovascular system phenotype	NA	4	NA
ENSMUSG00000050953	ENSMUSG00000020063	0.0126084	NA	0	NA	NA
ENSMUSG00000050953	ENSMUSG00000023830	0.0102443	cardiovascular system phenotype	NA	4	NA
ENSMUSG00000050953	ENSMUSG00000054252	0.00945626	NA	0	4	NA
ENSMUSG00000050953	ENSMUSG00000014599	0.0118203	NA	0	NA	NA
ENSMUSG00000050953	ENSMUSG00000002748	0.00945626	cardiovascular system phenotype	NA	4	NA
ENSMUSG00000034486	ENSMUSG00000009097	0.0118203	NA	NA	4	580
ENSMUSG00000034957	ENSMUSG00000027523	0.0118203	homeostasis/metabolism phenotype	0	0	NA
ENSMUSG00000034957	ENSMUSG00000024164	0.0102443	NA	0	0	NA
ENSMUSG00000034957	ENSMUSG00000034342	0.0110323	homeostasis/metabolism phenotype	0	0	580
ENSMUSG00000034957	ENSMUSG00000059201	0.0102443	homeostasis/metabolism phenotype	0	0	NA
ENSMUSG00000034957	ENSMUSG00000024969	0.0102443	homeostasis/metabolism phenotype	0	0	580
ENSMUSG00000034957	ENSMUSG00000036437	0.0102443	NA	0	0	580
ENSMUSG00000034957	ENSMUSG00000020593	0.00945626	homeostasis/metabolism phenotype	0	0	NA
ENSMUSG00000041301	ENSMUSG00000032487	0.00945626	NA	NA	5	NA
ENSMUSG00000041301	ENSMUSG00000032937	0.00945626	reproductive system phenotype	NA	5	NA
ENSMUSG00000021665	ENSMUSG00000004207	0.00945626	NA	NA	2	580
ENSMUSG00000027120	ENSMUSG00000024107	0.0110323	reproductive system phenotype	0	5	580
ENSMUSG00000027120	ENSMUSG00000024413	0.0110323	reproductive system phenotype	0	5	NA
ENSMUSG00000027120	ENSMUSG00000032274	0.0102443	reproductive system phenotype	NA	5	NA
ENSMUSG00000027120	ENSMUSG00000052155	0.00945626	reproductive system phenotype	0	5	580
ENSMUSG00000027120	ENSMUSG00000054321	0.00945626	reproductive system phenotype	0	5	580
ENSMUSG00000027120	ENSMUSG00000004018	0.00945626	reproductive system phenotype	0	5	580
ENSMUSG00000027120	ENSMUSG00000019768	0.0110323	reproductive system phenotype	0	5	580
ENSMUSG00000027120	ENSMUSG00000032937	0.0118203	reproductive system phenotype	0	5	580
ENSMUSG00000027120	ENSMUSG00000046532	0.0102443	reproductive system phenotype	0	5	NA
ENSMUSG00000027120	ENSMUSG00000020063	0.0102443	reproductive system phenotype	0	5	NA
ENSMUSG00000027120	ENSMUSG00000035773	0.0102443	reproductive system phenotype	0	5	580
ENSMUSG00000040148	ENSMUSG00000030761	0.0102443	hearing/vestibular/ear phenotype	NA	2	580
ENSMUSG00000040148	ENSMUSG00000051367	0.00945626	hearing/vestibular/ear phenotype	NA	2	580
ENSMUSG00000040148	ENSMUSG00000074637	0.00945626	hearing/vestibular/ear phenotype	NA	2	580
ENSMUSG00000040148	ENSMUSG00000026556	0.00945626	NA	NA	NA	580
ENSMUSG00000047250	ENSMUSG00000032487	0.00945626	homeostasis/metabolism phenotype	NA	5	550
ENSMUSG00000032487	ENSMUSG00000002983	0.00945626	NA	0	NA	NA
ENSMUSG00000032487	ENSMUSG00000024413	0.0102443	NA	0	5	NA
ENSMUSG00000032487	ENSMUSG00000024778	0.00945626	NA	0	NA	NA
ENSMUSG00000032487	ENSMUSG00000032274	0.0102443	NA	NA	5	NA
ENSMUSG00000032487	ENSMUSG00000020681	0.00945626	NA	NA	NA	NA
ENSMUSG00000032487	ENSMUSG00000019256	0.0110323	NA	0	5	NA
ENSMUSG00000032487	ENSMUSG00000039521	0.00945626	NA	0	NA	NA
ENSMUSG00000032487	ENSMUSG00000055116	0.0110323	homeostasis/metabolism phenotype	0	NA	NA
ENSMUSG00000032487	ENSMUSG00000035385	0.00945626	NA	0	NA	NA
ENSMUSG00000032487	ENSMUSG00000019768	0.0173365	NA	0	5	NA
ENSMUSG00000032487	ENSMUSG00000032937	0.0141844	NA	0	5	NA
ENSMUSG00000032487	ENSMUSG00000024969	0.0133964	homeostasis/metabolism phenotype	0	NA	NA
ENSMUSG00000032487	ENSMUSG00000046532	0.0126084	NA	0	5	NA
ENSMUSG00000032487	ENSMUSG00000048756	0.0110323	NA	0	5	NA
ENSMUSG00000032487	ENSMUSG00000022096	0.0102443	NA	0	5	NA
ENSMUSG00000032487	ENSMUSG00000055737	0.0141844	NA	NA	5	NA
ENSMUSG00000032487	ENSMUSG00000021948	0.00945626	NA	0	NA	NA
ENSMUSG00000032487	ENSMUSG00000038894	0.00945626	homeostasis/metabolism phenotype	0	5	NA
ENSMUSG00000032487	ENSMUSG00000039005	0.0118203	NA	0	NA	NA
ENSMUSG00000032487	ENSMUSG00000056220	0.0102443	homeostasis/metabolism phenotype	NA	NA	550
ENSMUSG00000032487	ENSMUSG00000020097	0.00945626	NA	0	NA	NA
ENSMUSG00000028063	ENSMUSG00000026208	0.00945626	cardiovascular system phenotype	NA	0	NA
ENSMUSG00000028063	ENSMUSG00000058488	0.0133964	NA	0	NA	580
ENSMUSG00000028063	ENSMUSG00000007655	0.0118203	NA	0	0	580
ENSMUSG00000028063	ENSMUSG00000039521	0.0102443	NA	0	NA	580
ENSMUSG00000028063	ENSMUSG00000055116	0.0102443	NA	0	NA	580
ENSMUSG00000028063	ENSMUSG00000043998	0.00945626	NA	0	NA	580
ENSMUSG00000028063	ENSMUSG00000039239	0.0110323	cardiovascular system phenotype	NA	NA	580
ENSMUSG00000028063	ENSMUSG00000030450	0.0102443	NA	NA	NA	580
ENSMUSG00000028063	ENSMUSG00000039176	0.0102443	NA	NA	NA	NA
ENSMUSG00000028063	ENSMUSG00000029167	0.00945626	NA	NA	0	580
ENSMUSG00000028063	ENSMUSG00000024831	0.0102443	cardiovascular system phenotype	NA	0	NA
ENSMUSG00000028063	ENSMUSG00000030168	0.00945626	NA	NA	0	NA
ENSMUSG00000028063	ENSMUSG00000043207	0.0133964	NA	NA	0	NA
ENSMUSG00000038210	ENSMUSG00000000938	0.00945626	reproductive system phenotype	NA	5	580
ENSMUSG00000038210	ENSMUSG00000032937	0.00945626	reproductive system phenotype	NA	5	580
ENSMUSG00000027995	ENSMUSG00000039005	0.00945626	immune system phenotype	NA	0	580
ENSMUSG00000028763	ENSMUSG00000024098	0.00945626	NA	NA	4	580
ENSMUSG00000028763	ENSMUSG00000048776	0.0118203	skeleton phenotype	NA	4	NA
ENSMUSG00000028763	ENSMUSG00000022483	0.0102443	skeleton phenotype	NA	4	NA
ENSMUSG00000028763	ENSMUSG00000000957	0.00945626	skeleton phenotype	NA	4	NA
ENSMUSG00000028763	ENSMUSG00000054252	0.0118203	skeleton phenotype	NA	4	580
ENSMUSG00000068227	ENSMUSG00000030742	0.00945626	immune system phenotype	0	1	NA
ENSMUSG00000068227	ENSMUSG00000039521	0.0110323	immune system phenotype	0	1	NA
ENSMUSG00000068227	ENSMUSG00000025225	0.0102443	immune system phenotype	0	1	NA
ENSMUSG00000068227	ENSMUSG00000026395	0.00945626	immune system phenotype	0	1	NA
ENSMUSG00000068227	ENSMUSG00000028163	0.00945626	immune system phenotype	0	1	NA
ENSMUSG00000002983	ENSMUSG00000031304	0.00945626	immune system phenotype	0	1	NA
ENSMUSG00000002983	ENSMUSG00000031805	0.0110323	immune system phenotype	0	1	580
ENSMUSG00000002983	ENSMUSG00000030742	0.0102443	immune system phenotype	0	1	NA
ENSMUSG00000002983	ENSMUSG00000024402	0.0110323	immune system phenotype	0	1	NA
ENSMUSG00000002983	ENSMUSG00000042228	0.0118203	immune system phenotype	0	1	580
ENSMUSG00000002983	ENSMUSG00000024778	0.0126084	immune system phenotype	0	1	NA
ENSMUSG00000002983	ENSMUSG00000027720	0.0118203	immune system phenotype	0	1	NA
ENSMUSG00000002983	ENSMUSG00000019256	0.0118203	immune system phenotype	0	NA	580
ENSMUSG00000002983	ENSMUSG00000000290	0.0102443	immune system phenotype	NA	1	580
ENSMUSG00000002983	ENSMUSG00000038037	0.0165485	immune system phenotype	0	1	580
ENSMUSG00000002983	ENSMUSG00000018654	0.0133964	immune system phenotype	0	1	NA
ENSMUSG00000002983	ENSMUSG00000039521	0.0165485	immune system phenotype	0	1	580
ENSMUSG00000002983	ENSMUSG00000022672	0.0102443	immune system phenotype	0	1	NA
ENSMUSG00000002983	ENSMUSG00000022508	0.0102443	immune system phenotype	0	1	580
ENSMUSG00000002983	ENSMUSG00000025225	0.0157604	immune system phenotype	0	1	580
ENSMUSG00000002983	ENSMUSG00000020941	0.0126084	immune system phenotype	0	1	NA
ENSMUSG00000002983	ENSMUSG00000026395	0.0118203	immune system phenotype	0	1	580
ENSMUSG00000002983	ENSMUSG00000000817	0.0126084	immune system phenotype	0	1	NA
ENSMUSG00000002983	ENSMUSG00000021025	0.0126084	immune system phenotype	NA	1	580
ENSMUSG00000002983	ENSMUSG00000021948	0.00945626	immune system phenotype	0	1	580
ENSMUSG00000002983	ENSMUSG00000036918	0.0102443	NA	NA	1	580
ENSMUSG00000002983	ENSMUSG00000036712	0.0102443	immune system phenotype	0	1	580
ENSMUSG00000002983	ENSMUSG00000028163	0.0118203	immune system phenotype	0	1	580
ENSMUSG00000002983	ENSMUSG00000022552	0.0149724	immune system phenotype	NA	1	NA
ENSMUSG00000002983	ENSMUSG00000054520	0.0102443	immune system phenotype	0	1	NA
ENSMUSG00000002983	ENSMUSG00000024346	0.00945626	NA	0	1	580
ENSMUSG00000002983	ENSMUSG00000040296	0.00945626	immune system phenotype	NA	1	580
ENSMUSG00000002983	ENSMUSG00000022488	0.0110323	immune system phenotype	0	1	580
ENSMUSG00000002983	ENSMUSG00000026842	0.0102443	NA	0	1	580
ENSMUSG00000002983	ENSMUSG00000015839	0.0110323	immune system phenotype	0	1	580
ENSMUSG00000031304	ENSMUSG00000031805	0.0110323	immune system phenotype	0	1	NA
ENSMUSG00000031304	ENSMUSG00000030742	0.00945626	immune system phenotype	0	1	NA
ENSMUSG00000031304	ENSMUSG00000076860	0.00945626	immune system phenotype	NA	1	NA
ENSMUSG00000031304	ENSMUSG00000024778	0.0110323	immune system phenotype	0	1	420
ENSMUSG00000031304	ENSMUSG00000018654	0.0102443	immune system phenotype	0	1	NA
ENSMUSG00000031304	ENSMUSG00000039521	0.00945626	immune system phenotype	0	1	NA
ENSMUSG00000031304	ENSMUSG00000025225	0.0102443	immune system phenotype	0	1	NA
ENSMUSG00000031304	ENSMUSG00000017412	0.0102443	immune system phenotype	0	1	NA
ENSMUSG00000025746	ENSMUSG00000004207	0.00945626	NA	NA	NA	NA
ENSMUSG00000025746	ENSMUSG00000033540	0.00945626	NA	0	0	NA
ENSMUSG00000025746	ENSMUSG00000007655	0.0126084	NA	0	0	NA
ENSMUSG00000025746	ENSMUSG00000059201	0.0102443	NA	0	0	NA
ENSMUSG00000025746	ENSMUSG00000058756	0.0102443	NA	0	NA	NA
ENSMUSG00000025746	ENSMUSG00000035385	0.0133964	immune system phenotype	0	0	NA
ENSMUSG00000025746	ENSMUSG00000019768	0.0157604	NA	0	NA	NA
ENSMUSG00000025746	ENSMUSG00000036437	0.0102443	immune system phenotype	0	0	NA
ENSMUSG00000025746	ENSMUSG00000000215	0.00945626	NA	NA	0	NA
ENSMUSG00000025746	ENSMUSG00000029304	0.0118203	immune system phenotype	0	0	NA
ENSMUSG00000025746	ENSMUSG00000039005	0.0102443	immune system phenotype	0	0	NA
ENSMUSG00000025746	ENSMUSG00000021250	0.00945626	NA	0	0	NA
ENSMUSG00000041324	ENSMUSG00000024107	0.0102443	reproductive system phenotype	NA	5	580
ENSMUSG00000041324	ENSMUSG00000032937	0.0110323	reproductive system phenotype	NA	5	580
ENSMUSG00000041324	ENSMUSG00000046532	0.00945626	reproductive system phenotype	NA	5	NA
ENSMUSG00000031805	ENSMUSG00000030742	0.00945626	immune system phenotype	0	1	NA
ENSMUSG00000031805	ENSMUSG00000024778	0.00945626	immune system phenotype	0	1	NA
ENSMUSG00000031805	ENSMUSG00000018654	0.0118203	immune system phenotype	0	1	NA
ENSMUSG00000031805	ENSMUSG00000039521	0.00945626	immune system phenotype	0	1	580
ENSMUSG00000031805	ENSMUSG00000022672	0.00945626	immune system phenotype	0	1	NA
ENSMUSG00000031805	ENSMUSG00000025225	0.0110323	immune system phenotype	0	1	580
ENSMUSG00000039639	ENSMUSG00000030302	0.0110323	hearing/vestibular/ear phenotype	2	2	NA
ENSMUSG00000039639	ENSMUSG00000030761	0.0102443	hearing/vestibular/ear phenotype	2	2	NA
ENSMUSG00000039639	ENSMUSG00000052613	0.0110323	hearing/vestibular/ear phenotype	2	2	NA
ENSMUSG00000039639	ENSMUSG00000020651	0.0126084	hearing/vestibular/ear phenotype	2	2	NA
ENSMUSG00000039639	ENSMUSG00000045288	0.00945626	hearing/vestibular/ear phenotype	2	2	NA
ENSMUSG00000039639	ENSMUSG00000012819	0.0110323	hearing/vestibular/ear phenotype	2	2	NA
ENSMUSG00000039639	ENSMUSG00000051367	0.00945626	hearing/vestibular/ear phenotype	2	2	NA
ENSMUSG00000039639	ENSMUSG00000029275	0.00945626	hearing/vestibular/ear phenotype	2	2	NA
ENSMUSG00000039639	ENSMUSG00000009545	0.0133964	hearing/vestibular/ear phenotype	2	2	NA
ENSMUSG00000039639	ENSMUSG00000033577	0.00945626	hearing/vestibular/ear phenotype	2	2	NA
ENSMUSG00000039639	ENSMUSG00000024497	0.0102443	hearing/vestibular/ear phenotype	2	2	NA
ENSMUSG00000039639	ENSMUSG00000043895	0.0102443	hearing/vestibular/ear phenotype	2	2	NA
ENSMUSG00000039639	ENSMUSG00000036853	0.00945626	NA	2	2	NA
ENSMUSG00000058488	ENSMUSG00000024413	0.00945626	NA	0	5	NA
ENSMUSG00000058488	ENSMUSG00000058756	0.00945626	skeleton phenotype	0	5	NA
ENSMUSG00000058488	ENSMUSG00000055116	0.00945626	NA	0	NA	580
ENSMUSG00000058488	ENSMUSG00000019768	0.0118203	NA	0	5	580
ENSMUSG00000058488	ENSMUSG00000032937	0.00945626	NA	0	5	580
ENSMUSG00000058488	ENSMUSG00000048776	0.00945626	skeleton phenotype	NA	NA	NA
ENSMUSG00000058488	ENSMUSG00000043998	0.0102443	NA	0	5	580
ENSMUSG00000058488	ENSMUSG00000020063	0.0102443	NA	0	5	NA
ENSMUSG00000058488	ENSMUSG00000055737	0.0110323	NA	NA	5	NA
ENSMUSG00000058488	ENSMUSG00000014599	0.0102443	NA	0	5	NA
ENSMUSG00000058488	ENSMUSG00000004637	0.00945626	NA	0	NA	NA
ENSMUSG00000030742	ENSMUSG00000024402	0.00945626	immune system phenotype	0	1	NA
ENSMUSG00000030742	ENSMUSG00000042228	0.0102443	immune system phenotype	0	1	NA
ENSMUSG00000030742	ENSMUSG00000005413	0.00945626	NA	NA	1	NA
ENSMUSG00000030742	ENSMUSG00000024778	0.0133964	immune system phenotype	0	1	NA
ENSMUSG00000030742	ENSMUSG00000018654	0.0102443	immune system phenotype	0	1	NA
ENSMUSG00000030742	ENSMUSG00000039521	0.0118203	immune system phenotype	0	1	NA
ENSMUSG00000030742	ENSMUSG00000030103	0.0102443	immune system phenotype	NA	1	NA
ENSMUSG00000030742	ENSMUSG00000019768	0.00945626	NA	0	NA	NA
ENSMUSG00000030742	ENSMUSG00000024969	0.0102443	NA	0	NA	NA
ENSMUSG00000030742	ENSMUSG00000025225	0.0126084	immune system phenotype	0	1	NA
ENSMUSG00000030742	ENSMUSG00000026395	0.0118203	immune system phenotype	0	1	NA
ENSMUSG00000030742	ENSMUSG00000000817	0.0126084	immune system phenotype	0	1	NA
ENSMUSG00000030742	ENSMUSG00000021948	0.0110323	immune system phenotype	0	1	NA
ENSMUSG00000030742	ENSMUSG00000026117	0.0102443	immune system phenotype	NA	1	NA
ENSMUSG00000030742	ENSMUSG00000026011	0.00945626	immune system phenotype	NA	1	NA
ENSMUSG00000030742	ENSMUSG00000028163	0.0102443	immune system phenotype	0	1	NA
ENSMUSG00000030742	ENSMUSG00000010142	0.0102443	immune system phenotype	NA	1	NA
ENSMUSG00000030742	ENSMUSG00000024346	0.00945626	NA	0	1	NA
ENSMUSG00000030742	ENSMUSG00000022488	0.0102443	immune system phenotype	0	1	NA
ENSMUSG00000030742	ENSMUSG00000015839	0.0102443	immune system phenotype	0	1	NA
ENSMUSG00000030742	ENSMUSG00000029603	0.0110323	immune system phenotype	NA	1	NA
ENSMUSG00000030742	ENSMUSG00000064289	0.0102443	immune system phenotype	NA	1	NA
ENSMUSG00000015968	ENSMUSG00000030302	0.00945626	hearing/vestibular/ear phenotype	NA	2	NA
ENSMUSG00000024107	ENSMUSG00000024413	0.0141844	reproductive system phenotype	0	5	NA
ENSMUSG00000024107	ENSMUSG00000032274	0.0133964	reproductive system phenotype	NA	5	NA
ENSMUSG00000024107	ENSMUSG00000052155	0.00945626	reproductive system phenotype	0	5	580
ENSMUSG00000024107	ENSMUSG00000054321	0.00945626	reproductive system phenotype	0	5	580
ENSMUSG00000024107	ENSMUSG00000038418	0.00945626	reproductive system phenotype	0	5	NA
ENSMUSG00000024107	ENSMUSG00000023000	0.00945626	reproductive system phenotype	NA	5	580
ENSMUSG00000024107	ENSMUSG00000004018	0.0102443	reproductive system phenotype	0	5	580
ENSMUSG00000024107	ENSMUSG00000028298	0.00945626	reproductive system phenotype	0	5	NA
ENSMUSG00000024107	ENSMUSG00000048540	0.0118203	reproductive system phenotype	0	5	580
ENSMUSG00000024107	ENSMUSG00000019768	0.0149724	reproductive system phenotype	0	5	580
ENSMUSG00000024107	ENSMUSG00000032937	0.0181245	reproductive system phenotype	0	5	580
ENSMUSG00000024107	ENSMUSG00000046532	0.0141844	reproductive system phenotype	0	5	NA
ENSMUSG00000024107	ENSMUSG00000050541	0.0110323	NA	0	5	580
ENSMUSG00000024107	ENSMUSG00000020063	0.0118203	reproductive system phenotype	0	5	NA
ENSMUSG00000024107	ENSMUSG00000055737	0.0149724	reproductive system phenotype	NA	5	NA
ENSMUSG00000024107	ENSMUSG00000030450	0.0102443	reproductive system phenotype	NA	5	580
ENSMUSG00000024107	ENSMUSG00000038894	0.0110323	NA	0	5	580
ENSMUSG00000024107	ENSMUSG00000038194	0.0110323	reproductive system phenotype	NA	5	580
ENSMUSG00000024107	ENSMUSG00000035773	0.0157604	reproductive system phenotype	0	5	580
ENSMUSG00000024107	ENSMUSG00000029255	0.00945626	reproductive system phenotype	NA	5	580
ENSMUSG00000022346	ENSMUSG00000024969	0.00945626	NA	NA	0	NA
ENSMUSG00000024402	ENSMUSG00000018654	0.0110323	immune system phenotype	0	1	NA
ENSMUSG00000024402	ENSMUSG00000039521	0.00945626	immune system phenotype	0	1	NA
ENSMUSG00000024402	ENSMUSG00000022508	0.00945626	immune system phenotype	0	1	NA
ENSMUSG00000024402	ENSMUSG00000025225	0.0126084	immune system phenotype	0	1	NA
ENSMUSG00000024402	ENSMUSG00000020941	0.0110323	immune system phenotype	0	1	NA
ENSMUSG00000024402	ENSMUSG00000039005	0.00945626	immune system phenotype	0	NA	NA
ENSMUSG00000024402	ENSMUSG00000028163	0.0126084	immune system phenotype	0	1	NA
ENSMUSG00000030302	ENSMUSG00000030761	0.0141844	hearing/vestibular/ear phenotype	2	2	NA
ENSMUSG00000030302	ENSMUSG00000052613	0.0110323	hearing/vestibular/ear phenotype	2	2	NA
ENSMUSG00000030302	ENSMUSG00000004207	0.0133964	NA	2	2	NA
ENSMUSG00000030302	ENSMUSG00000020651	0.0110323	hearing/vestibular/ear phenotype	2	2	NA
ENSMUSG00000030302	ENSMUSG00000069170	0.00945626	hearing/vestibular/ear phenotype	NA	2	NA
ENSMUSG00000030302	ENSMUSG00000045288	0.0102443	hearing/vestibular/ear phenotype	2	2	NA
ENSMUSG00000030302	ENSMUSG00000029426	0.00945626	hearing/vestibular/ear phenotype	NA	2	NA
ENSMUSG00000030302	ENSMUSG00000012819	0.0157604	hearing/vestibular/ear phenotype	2	2	NA
ENSMUSG00000030302	ENSMUSG00000051367	0.00945626	hearing/vestibular/ear phenotype	2	2	NA
ENSMUSG00000030302	ENSMUSG00000021779	0.0110323	hearing/vestibular/ear phenotype	NA	NA	NA
ENSMUSG00000030302	ENSMUSG00000029275	0.0102443	hearing/vestibular/ear phenotype	2	2	NA
ENSMUSG00000030302	ENSMUSG00000009545	0.0126084	hearing/vestibular/ear phenotype	2	2	NA
ENSMUSG00000030302	ENSMUSG00000029015	0.0102443	hearing/vestibular/ear phenotype	NA	2	NA
ENSMUSG00000030302	ENSMUSG00000044708	0.00945626	hearing/vestibular/ear phenotype	NA	2	NA
ENSMUSG00000030302	ENSMUSG00000063142	0.00945626	hearing/vestibular/ear phenotype	NA	2	NA
ENSMUSG00000030302	ENSMUSG00000074637	0.00945626	hearing/vestibular/ear phenotype	2	2	NA
ENSMUSG00000030302	ENSMUSG00000011751	0.00945626	NA	NA	2	NA
ENSMUSG00000030302	ENSMUSG00000033577	0.0110323	hearing/vestibular/ear phenotype	2	2	1500
ENSMUSG00000030302	ENSMUSG00000024497	0.0102443	hearing/vestibular/ear phenotype	2	2	NA
ENSMUSG00000030302	ENSMUSG00000043895	0.0102443	hearing/vestibular/ear phenotype	2	2	NA
ENSMUSG00000030302	ENSMUSG00000033676	0.00945626	NA	NA	2	NA
ENSMUSG00000030302	ENSMUSG00000019935	0.00945626	NA	NA	2	NA
ENSMUSG00000030302	ENSMUSG00000078630	0.0102443	hearing/vestibular/ear phenotype	2	2	NA
ENSMUSG00000042228	ENSMUSG00000024778	0.0102443	immune system phenotype	0	1	NA
ENSMUSG00000042228	ENSMUSG00000038037	0.0110323	immune system phenotype	0	1	580
ENSMUSG00000042228	ENSMUSG00000018654	0.00945626	immune system phenotype	0	1	NA
ENSMUSG00000042228	ENSMUSG00000039521	0.0118203	immune system phenotype	0	1	580
ENSMUSG00000042228	ENSMUSG00000025225	0.0110323	immune system phenotype	0	1	580
ENSMUSG00000042228	ENSMUSG00000026395	0.0118203	immune system phenotype	0	1	580
ENSMUSG00000042228	ENSMUSG00000000817	0.0102443	immune system phenotype	0	1	NA
ENSMUSG00000042228	ENSMUSG00000021948	0.0102443	immune system phenotype	0	1	580
ENSMUSG00000042228	ENSMUSG00000028163	0.0118203	immune system phenotype	0	1	580
ENSMUSG00000042228	ENSMUSG00000010142	0.00945626	immune system phenotype	NA	1	NA
ENSMUSG00000042228	ENSMUSG00000022488	0.00945626	immune system phenotype	0	1	580
ENSMUSG00000042228	ENSMUSG00000015839	0.0102443	immune system phenotype	0	1	580
ENSMUSG00000030761	ENSMUSG00000052613	0.0102443	hearing/vestibular/ear phenotype	2	2	580
ENSMUSG00000030761	ENSMUSG00000004207	0.0110323	NA	2	2	580
ENSMUSG00000030761	ENSMUSG00000020651	0.00945626	hearing/vestibular/ear phenotype	2	2	NA
ENSMUSG00000030761	ENSMUSG00000012819	0.0126084	hearing/vestibular/ear phenotype	2	2	580
ENSMUSG00000030761	ENSMUSG00000051367	0.00945626	hearing/vestibular/ear phenotype	2	2	580
ENSMUSG00000030761	ENSMUSG00000029275	0.00945626	hearing/vestibular/ear phenotype	2	2	580
ENSMUSG00000030761	ENSMUSG00000009545	0.0102443	hearing/vestibular/ear phenotype	2	2	580
ENSMUSG00000030761	ENSMUSG00000074637	0.00945626	hearing/vestibular/ear phenotype	2	2	580
ENSMUSG00000030761	ENSMUSG00000033577	0.00945626	hearing/vestibular/ear phenotype	2	2	NA
ENSMUSG00000030761	ENSMUSG00000024497	0.0102443	hearing/vestibular/ear phenotype	2	2	580
ENSMUSG00000030761	ENSMUSG00000054252	0.00945626	NA	NA	NA	580
ENSMUSG00000030761	ENSMUSG00000026556	0.00945626	NA	NA	NA	580
ENSMUSG00000030761	ENSMUSG00000027716	0.00945626	NA	NA	2	580
ENSMUSG00000000731	ENSMUSG00000024778	0.00945626	immune system phenotype	NA	1	420
ENSMUSG00000027523	ENSMUSG00000034342	0.00945626	homeostasis/metabolism phenotype	0	0	NA
ENSMUSG00000027523	ENSMUSG00000031710	0.0110323	homeostasis/metabolism phenotype	NA	0	1500
ENSMUSG00000027523	ENSMUSG00000007655	0.0102443	homeostasis/metabolism phenotype	0	0	NA
ENSMUSG00000027523	ENSMUSG00000024969	0.00945626	homeostasis/metabolism phenotype	0	0	NA
ENSMUSG00000027523	ENSMUSG00000004056	0.0102443	homeostasis/metabolism phenotype	NA	0	NA
ENSMUSG00000027523	ENSMUSG00000055737	0.0126084	NA	NA	NA	NA
ENSMUSG00000027523	ENSMUSG00000037852	0.0118203	homeostasis/metabolism phenotype	NA	0	NA
ENSMUSG00000027523	ENSMUSG00000025235	0.0102443	homeostasis/metabolism phenotype	0	NA	NA
ENSMUSG00000027523	ENSMUSG00000036437	0.00945626	NA	0	0	NA
ENSMUSG00000027523	ENSMUSG00000029167	0.0110323	homeostasis/metabolism phenotype	NA	0	NA
ENSMUSG00000027523	ENSMUSG00000020593	0.0133964	homeostasis/metabolism phenotype	0	0	1500
ENSMUSG00000027523	ENSMUSG00000030168	0.00945626	homeostasis/metabolism phenotype	NA	0	1500
ENSMUSG00000027523	ENSMUSG00000004113	0.0110323	NA	NA	0	NA
ENSMUSG00000027523	ENSMUSG00000025509	0.00945626	homeostasis/metabolism phenotype	NA	0	NA
ENSMUSG00000027523	ENSMUSG00000026100	0.00945626	homeostasis/metabolism phenotype	0	0	NA
ENSMUSG00000027523	ENSMUSG00000055932	0.00945626	homeostasis/metabolism phenotype	NA	0	NA
ENSMUSG00000007035	ENSMUSG00000005883	0.00945626	reproductive system phenotype	1	8	1500
ENSMUSG00000007035	ENSMUSG00000002324	0.00945626	reproductive system phenotype	1	8	NA
ENSMUSG00000007035	ENSMUSG00000051977	0.00945626	reproductive system phenotype	1	8	NA
ENSMUSG00000007035	ENSMUSG00000036817	0.00945626	reproductive system phenotype	1	8	NA
ENSMUSG00000052613	ENSMUSG00000020651	0.0102443	hearing/vestibular/ear phenotype	2	2	NA
ENSMUSG00000052613	ENSMUSG00000045288	0.00945626	hearing/vestibular/ear phenotype	2	2	580
ENSMUSG00000052613	ENSMUSG00000012819	0.0110323	hearing/vestibular/ear phenotype	2	2	580
ENSMUSG00000052613	ENSMUSG00000029275	0.00945626	hearing/vestibular/ear phenotype	2	2	580
ENSMUSG00000052613	ENSMUSG00000009545	0.0102443	hearing/vestibular/ear phenotype	2	2	580
ENSMUSG00000052613	ENSMUSG00000033577	0.00945626	hearing/vestibular/ear phenotype	2	2	NA
ENSMUSG00000052613	ENSMUSG00000024497	0.00945626	hearing/vestibular/ear phenotype	2	2	580
ENSMUSG00000052613	ENSMUSG00000043895	0.00945626	hearing/vestibular/ear phenotype	2	2	NA
ENSMUSG00000004207	ENSMUSG00000020651	0.0118203	NA	2	2	NA
ENSMUSG00000004207	ENSMUSG00000024413	0.0126084	NA	NA	NA	NA
ENSMUSG00000004207	ENSMUSG00000019256	0.00945626	NA	NA	NA	580
ENSMUSG00000004207	ENSMUSG00000027130	0.0110323	nervous system phenotype	NA	2	NA
ENSMUSG00000004207	ENSMUSG00000033540	0.0126084	NA	NA	NA	580
ENSMUSG00000004207	ENSMUSG00000001751	0.0110323	NA	NA	2	580
ENSMUSG00000004207	ENSMUSG00000019899	0.0133964	NA	NA	NA	580
ENSMUSG00000004207	ENSMUSG00000029426	0.0102443	NA	NA	2	580
ENSMUSG00000004207	ENSMUSG00000012819	0.0102443	NA	2	2	580
ENSMUSG00000004207	ENSMUSG00000058756	0.0102443	NA	NA	NA	NA
ENSMUSG00000004207	ENSMUSG00000039521	0.00945626	NA	NA	NA	580
ENSMUSG00000004207	ENSMUSG00000055116	0.0102443	NA	NA	NA	580
ENSMUSG00000004207	ENSMUSG00000022620	0.00945626	NA	NA	2	580
ENSMUSG00000004207	ENSMUSG00000021779	0.0102443	NA	NA	NA	NA
ENSMUSG00000004207	ENSMUSG00000029275	0.0102443	NA	2	2	580
ENSMUSG00000004207	ENSMUSG00000019768	0.00945626	NA	NA	NA	580
ENSMUSG00000004207	ENSMUSG00000032937	0.0110323	NA	NA	NA	580
ENSMUSG00000004207	ENSMUSG00000009545	0.0110323	NA	2	2	580
ENSMUSG00000004207	ENSMUSG00000055737	0.00945626	NA	NA	NA	NA
ENSMUSG00000004207	ENSMUSG00000031628	0.0102443	NA	NA	NA	580
ENSMUSG00000004207	ENSMUSG00000039137	0.0102443	NA	NA	2	580
ENSMUSG00000004207	ENSMUSG00000030450	0.0102443	NA	NA	NA	580
ENSMUSG00000004207	ENSMUSG00000031393	0.00945626	NA	NA	2	NA
ENSMUSG00000004207	ENSMUSG00000025235	0.00945626	NA	NA	NA	580
ENSMUSG00000004207	ENSMUSG00000063142	0.00945626	NA	NA	2	580
ENSMUSG00000004207	ENSMUSG00000074637	0.0102443	NA	2	2	580
ENSMUSG00000004207	ENSMUSG00000027239	0.00945626	nervous system phenotype	NA	2	NA
ENSMUSG00000004207	ENSMUSG00000045594	0.0102443	NA	NA	2	580
ENSMUSG00000004207	ENSMUSG00000054252	0.0102443	NA	NA	NA	580
ENSMUSG00000004207	ENSMUSG00000005142	0.00945626	nervous system phenotype	NA	2	580
ENSMUSG00000004207	ENSMUSG00000020128	0.00945626	nervous system phenotype	NA	2	580
ENSMUSG00000004207	ENSMUSG00000029144	0.00945626	NA	NA	NA	NA
ENSMUSG00000004207	ENSMUSG00000025326	0.00945626	NA	NA	NA	NA
ENSMUSG00000004207	ENSMUSG00000036853	0.00945626	NA	2	2	580
ENSMUSG00000004207	ENSMUSG00000033676	0.00945626	nervous system phenotype	NA	2	580
ENSMUSG00000004207	ENSMUSG00000078630	0.00945626	NA	2	2	NA
ENSMUSG00000004207	ENSMUSG00000015839	0.00945626	NA	NA	NA	580
ENSMUSG00000020651	ENSMUSG00000012819	0.0102443	hearing/vestibular/ear phenotype	2	2	NA
ENSMUSG00000020651	ENSMUSG00000051367	0.0110323	hearing/vestibular/ear phenotype	2	2	NA
ENSMUSG00000020651	ENSMUSG00000056854	0.0118203	hearing/vestibular/ear phenotype	NA	2	NA
ENSMUSG00000020651	ENSMUSG00000029275	0.00945626	hearing/vestibular/ear phenotype	2	2	NA
ENSMUSG00000020651	ENSMUSG00000009545	0.0126084	hearing/vestibular/ear phenotype	2	2	NA
ENSMUSG00000020651	ENSMUSG00000047861	0.0102443	hearing/vestibular/ear phenotype	NA	2	NA
ENSMUSG00000020651	ENSMUSG00000044708	0.00945626	hearing/vestibular/ear phenotype	NA	2	NA
ENSMUSG00000020651	ENSMUSG00000074637	0.0133964	hearing/vestibular/ear phenotype	2	2	NA
ENSMUSG00000020651	ENSMUSG00000024497	0.0102443	hearing/vestibular/ear phenotype	2	2	NA
ENSMUSG00000020651	ENSMUSG00000043895	0.0102443	hearing/vestibular/ear phenotype	2	2	420
ENSMUSG00000020651	ENSMUSG00000036853	0.00945626	NA	2	2	NA
ENSMUSG00000028329	ENSMUSG00000004637	0.00945626	NA	NA	8	1500
ENSMUSG00000024413	ENSMUSG00000032274	0.0157604	reproductive system phenotype	NA	5	NA
ENSMUSG00000024413	ENSMUSG00000052155	0.00945626	reproductive system phenotype	0	5	NA
ENSMUSG00000024413	ENSMUSG00000054321	0.00945626	reproductive system phenotype	0	5	NA
ENSMUSG00000024413	ENSMUSG00000038128	0.0118203	reproductive system phenotype	0	5	NA
ENSMUSG00000024413	ENSMUSG00000019899	0.0110323	NA	0	5	NA
ENSMUSG00000024413	ENSMUSG00000059201	0.00945626	NA	0	NA	NA
ENSMUSG00000024413	ENSMUSG00000039521	0.0102443	NA	0	NA	NA
ENSMUSG00000024413	ENSMUSG00000055116	0.00945626	NA	0	NA	NA
ENSMUSG00000024413	ENSMUSG00000038418	0.00945626	reproductive system phenotype	0	5	1500
ENSMUSG00000024413	ENSMUSG00000004018	0.0102443	reproductive system phenotype	0	5	NA
ENSMUSG00000024413	ENSMUSG00000028298	0.0102443	reproductive system phenotype	0	5	NA
ENSMUSG00000024413	ENSMUSG00000015812	0.00945626	reproductive system phenotype	NA	5	NA
ENSMUSG00000024413	ENSMUSG00000048540	0.00945626	reproductive system phenotype	0	5	NA
ENSMUSG00000024413	ENSMUSG00000019768	0.0165485	reproductive system phenotype	0	5	NA
ENSMUSG00000024413	ENSMUSG00000003873	0.00945626	reproductive system phenotype	NA	5	NA
ENSMUSG00000024413	ENSMUSG00000032937	0.0165485	reproductive system phenotype	0	5	NA
ENSMUSG00000024413	ENSMUSG00000024969	0.0133964	NA	0	NA	NA
ENSMUSG00000024413	ENSMUSG00000046532	0.0126084	reproductive system phenotype	0	5	NA
ENSMUSG00000024413	ENSMUSG00000001441	0.0102443	reproductive system phenotype	0	5	1500
ENSMUSG00000024413	ENSMUSG00000020063	0.0149724	reproductive system phenotype	0	5	1500
ENSMUSG00000024413	ENSMUSG00000055737	0.0141844	reproductive system phenotype	NA	5	NA
ENSMUSG00000024413	ENSMUSG00000045179	0.0102443	reproductive system phenotype	NA	5	NA
ENSMUSG00000024413	ENSMUSG00000037049	0.0126084	NA	NA	5	1500
ENSMUSG00000024413	ENSMUSG00000030450	0.0133964	reproductive system phenotype	NA	5	NA
ENSMUSG00000024413	ENSMUSG00000044542	0.00945626	NA	NA	5	NA
ENSMUSG00000024413	ENSMUSG00000025235	0.0102443	NA	0	NA	NA
ENSMUSG00000024413	ENSMUSG00000074637	0.00945626	NA	NA	NA	NA
ENSMUSG00000024413	ENSMUSG00000038894	0.0118203	NA	0	5	NA
ENSMUSG00000024413	ENSMUSG00000035773	0.0149724	reproductive system phenotype	0	5	NA
ENSMUSG00000024413	ENSMUSG00000050558	0.00945626	reproductive system phenotype	NA	5	NA
ENSMUSG00000024413	ENSMUSG00000025326	0.0102443	NA	0	5	1500
ENSMUSG00000024413	ENSMUSG00000004637	0.00945626	NA	0	NA	1500
ENSMUSG00000024413	ENSMUSG00000024665	0.0110323	reproductive system phenotype	0	5	NA
ENSMUSG00000022878	ENSMUSG00000007655	0.00945626	homeostasis/metabolism phenotype	NA	0	NA
ENSMUSG00000022878	ENSMUSG00000059201	0.00945626	homeostasis/metabolism phenotype	NA	0	NA
ENSMUSG00000022878	ENSMUSG00000035385	0.0102443	NA	NA	0	NA
ENSMUSG00000076860	ENSMUSG00000024778	0.00945626	immune system phenotype	NA	1	NA
ENSMUSG00000076860	ENSMUSG00000032562	0.00945626	immune system phenotype	NA	1	NA
ENSMUSG00000024164	ENSMUSG00000007655	0.0110323	NA	0	0	NA
ENSMUSG00000024164	ENSMUSG00000039005	0.00945626	immune system phenotype	0	0	NA
ENSMUSG00000005413	ENSMUSG00000026532	0.00945626	hematopoietic system phenotype	NA	1	580
ENSMUSG00000005413	ENSMUSG00000039521	0.0102443	NA	NA	1	580
ENSMUSG00000005413	ENSMUSG00000025788	0.00945626	NA	NA	1	NA
ENSMUSG00000024256	ENSMUSG00000024969	0.0110323	homeostasis/metabolism phenotype	0	0	NA
ENSMUSG00000024256	ENSMUSG00000055737	0.0102443	NA	NA	NA	420
ENSMUSG00000024256	ENSMUSG00000038894	0.0110323	homeostasis/metabolism phenotype	0	NA	NA
ENSMUSG00000026532	ENSMUSG00000039521	0.0102443	NA	NA	1	580
ENSMUSG00000037428	ENSMUSG00000020063	0.0102443	reproductive system phenotype	NA	5	NA
ENSMUSG00000037428	ENSMUSG00000055737	0.0110323	reproductive system phenotype	NA	5	NA
ENSMUSG00000039936	ENSMUSG00000039521	0.00945626	immune system phenotype	NA	1	NA
ENSMUSG00000024778	ENSMUSG00000019256	0.00945626	immune system phenotype	0	NA	NA
ENSMUSG00000024778	ENSMUSG00000038037	0.0118203	immune system phenotype	0	1	NA
ENSMUSG00000024778	ENSMUSG00000018654	0.0110323	immune system phenotype	0	1	NA
ENSMUSG00000024778	ENSMUSG00000039521	0.0118203	immune system phenotype	0	1	NA
ENSMUSG00000024778	ENSMUSG00000030103	0.00945626	immune system phenotype	NA	1	420
ENSMUSG00000024778	ENSMUSG00000022672	0.00945626	immune system phenotype	0	1	NA
ENSMUSG00000024778	ENSMUSG00000019768	0.0110323	NA	0	NA	NA
ENSMUSG00000024778	ENSMUSG00000024969	0.0102443	NA	0	NA	NA
ENSMUSG00000024778	ENSMUSG00000025225	0.0118203	immune system phenotype	0	1	NA
ENSMUSG00000024778	ENSMUSG00000022096	0.0102443	NA	0	NA	NA
ENSMUSG00000024778	ENSMUSG00000020941	0.0102443	immune system phenotype	0	1	NA
ENSMUSG00000024778	ENSMUSG00000026395	0.00945626	immune system phenotype	0	1	NA
ENSMUSG00000024778	ENSMUSG00000000817	0.0165485	immune system phenotype	0	1	420
ENSMUSG00000024778	ENSMUSG00000017412	0.0102443	immune system phenotype	0	1	NA
ENSMUSG00000024778	ENSMUSG00000021948	0.0102443	immune system phenotype	0	1	NA
ENSMUSG00000024778	ENSMUSG00000026180	0.00945626	immune system phenotype	0	1	420
ENSMUSG00000024778	ENSMUSG00000039005	0.0102443	immune system phenotype	0	NA	NA
ENSMUSG00000024778	ENSMUSG00000026011	0.00945626	immune system phenotype	NA	1	420
ENSMUSG00000024778	ENSMUSG00000028163	0.0118203	immune system phenotype	0	1	NA
ENSMUSG00000024778	ENSMUSG00000020097	0.00945626	NA	0	NA	NA
ENSMUSG00000024778	ENSMUSG00000010142	0.00945626	immune system phenotype	NA	1	NA
ENSMUSG00000024778	ENSMUSG00000022488	0.00945626	immune system phenotype	0	1	NA
ENSMUSG00000024778	ENSMUSG00000026842	0.00945626	NA	0	1	NA
ENSMUSG00000024778	ENSMUSG00000015839	0.0102443	immune system phenotype	0	1	NA
ENSMUSG00000000489	ENSMUSG00000024620	0.00945626	cardiovascular system phenotype	NA	9	420
ENSMUSG00000032274	ENSMUSG00000054321	0.0110323	reproductive system phenotype	NA	5	NA
ENSMUSG00000032274	ENSMUSG00000003123	0.0118203	NA	3	5	NA
ENSMUSG00000032274	ENSMUSG00000019899	0.00945626	NA	NA	5	NA
ENSMUSG00000032274	ENSMUSG00000059201	0.0133964	NA	NA	NA	NA
ENSMUSG00000032274	ENSMUSG00000023000	0.00945626	reproductive system phenotype	NA	5	NA
ENSMUSG00000032274	ENSMUSG00000004018	0.00945626	reproductive system phenotype	NA	5	NA
ENSMUSG00000032274	ENSMUSG00000048540	0.0102443	reproductive system phenotype	NA	5	NA
ENSMUSG00000032274	ENSMUSG00000019768	0.0244287	reproductive system phenotype	NA	5	NA
ENSMUSG00000032274	ENSMUSG00000032937	0.0181245	reproductive system phenotype	NA	5	NA
ENSMUSG00000032274	ENSMUSG00000024969	0.0102443	NA	NA	NA	NA
ENSMUSG00000032274	ENSMUSG00000046532	0.0126084	reproductive system phenotype	NA	5	420
ENSMUSG00000032274	ENSMUSG00000001441	0.0118203	reproductive system phenotype	NA	5	NA
ENSMUSG00000032274	ENSMUSG00000050541	0.0141844	NA	NA	5	NA
ENSMUSG00000032274	ENSMUSG00000020063	0.0118203	reproductive system phenotype	NA	5	NA
ENSMUSG00000032274	ENSMUSG00000055737	0.0173365	reproductive system phenotype	3	5	420
ENSMUSG00000032274	ENSMUSG00000030450	0.0133964	reproductive system phenotype	3	5	NA
ENSMUSG00000032274	ENSMUSG00000025235	0.00945626	NA	NA	NA	NA
ENSMUSG00000032274	ENSMUSG00000038894	0.0165485	NA	NA	5	NA
ENSMUSG00000032274	ENSMUSG00000035773	0.0133964	reproductive system phenotype	NA	5	NA
ENSMUSG00000032274	ENSMUSG00000063810	0.00945626	NA	NA	5	420
ENSMUSG00000032274	ENSMUSG00000030168	0.00945626	NA	3	NA	NA
ENSMUSG00000032274	ENSMUSG00000053470	0.00945626	NA	NA	5	NA
ENSMUSG00000032274	ENSMUSG00000003575	0.00945626	NA	NA	5	NA
ENSMUSG00000027720	ENSMUSG00000019256	0.00945626	immune system phenotype	0	NA	NA
ENSMUSG00000027720	ENSMUSG00000018654	0.00945626	immune system phenotype	0	1	NA
ENSMUSG00000027720	ENSMUSG00000039521	0.0133964	immune system phenotype	0	1	NA
ENSMUSG00000027720	ENSMUSG00000025225	0.0126084	immune system phenotype	0	1	NA
ENSMUSG00000027720	ENSMUSG00000026395	0.00945626	immune system phenotype	0	1	NA
ENSMUSG00000027720	ENSMUSG00000000817	0.00945626	immune system phenotype	0	1	NA
ENSMUSG00000027720	ENSMUSG00000039005	0.00945626	immune system phenotype	0	NA	NA
ENSMUSG00000027720	ENSMUSG00000028163	0.0102443	immune system phenotype	0	1	NA
ENSMUSG00000027720	ENSMUSG00000015839	0.0102443	immune system phenotype	0	1	NA
ENSMUSG00000052155	ENSMUSG00000048540	0.0102443	reproductive system phenotype	0	5	580
ENSMUSG00000052155	ENSMUSG00000032937	0.0102443	reproductive system phenotype	0	5	580
ENSMUSG00000052155	ENSMUSG00000020063	0.00945626	reproductive system phenotype	0	5	NA
ENSMUSG00000052155	ENSMUSG00000035773	0.0102443	reproductive system phenotype	0	5	580
ENSMUSG00000020681	ENSMUSG00000070645	0.0102443	renal/urinary system phenotype	NA	7	580
ENSMUSG00000045288	ENSMUSG00000012819	0.00945626	hearing/vestibular/ear phenotype	2	2	580
ENSMUSG00000045288	ENSMUSG00000033577	0.00945626	hearing/vestibular/ear phenotype	2	2	NA
ENSMUSG00000015243	ENSMUSG00000024969	0.0110323	homeostasis/metabolism phenotype	NA	0	580
ENSMUSG00000054321	ENSMUSG00000004018	0.00945626	reproductive system phenotype	0	5	580
ENSMUSG00000054321	ENSMUSG00000019768	0.00945626	reproductive system phenotype	0	5	580
ENSMUSG00000054321	ENSMUSG00000032937	0.0118203	reproductive system phenotype	0	5	580
ENSMUSG00000019256	ENSMUSG00000007655	0.00945626	NA	0	NA	580
ENSMUSG00000019256	ENSMUSG00000039521	0.0141844	immune system phenotype	0	NA	580
ENSMUSG00000019256	ENSMUSG00000059481	0.00945626	NA	NA	5	NA
ENSMUSG00000019256	ENSMUSG00000019768	0.0110323	NA	0	5	580
ENSMUSG00000019256	ENSMUSG00000024969	0.0110323	NA	0	NA	580
ENSMUSG00000019256	ENSMUSG00000020063	0.00945626	NA	0	5	NA
ENSMUSG00000019256	ENSMUSG00000036918	0.0102443	NA	NA	NA	580
ENSMUSG00000019256	ENSMUSG00000014599	0.0102443	NA	0	5	NA
ENSMUSG00000019256	ENSMUSG00000028413	0.0102443	NA	NA	5	580
ENSMUSG00000019256	ENSMUSG00000024665	0.0110323	NA	0	5	580
ENSMUSG00000019256	ENSMUSG00000015839	0.00945626	immune system phenotype	0	NA	580
ENSMUSG00000000120	ENSMUSG00000033540	0.00945626	NA	NA	0	NA
ENSMUSG00000038369	ENSMUSG00000018160	0.0118203	cardiovascular system phenotype	NA	4	NA
ENSMUSG00000008999	ENSMUSG00000029754	0.00945626	skeleton phenotype	NA	4	580
ENSMUSG00000038128	ENSMUSG00000071424	0.00945626	NA	NA	5	580
ENSMUSG00000038128	ENSMUSG00000019768	0.0110323	reproductive system phenotype	0	5	580
ENSMUSG00000038128	ENSMUSG00000032937	0.00945626	reproductive system phenotype	0	5	580
ENSMUSG00000038128	ENSMUSG00000020063	0.0110323	reproductive system phenotype	0	5	NA
ENSMUSG00000038128	ENSMUSG00000030450	0.00945626	reproductive system phenotype	NA	5	580
ENSMUSG00000038128	ENSMUSG00000025326	0.0102443	NA	0	5	NA
ENSMUSG00000034342	ENSMUSG00000007655	0.0110323	homeostasis/metabolism phenotype	0	0	580
ENSMUSG00000034342	ENSMUSG00000059201	0.00945626	homeostasis/metabolism phenotype	0	0	NA
ENSMUSG00000034342	ENSMUSG00000039521	0.00945626	NA	0	NA	580
ENSMUSG00000034342	ENSMUSG00000019768	0.00945626	NA	0	NA	580
ENSMUSG00000034342	ENSMUSG00000024969	0.0126084	homeostasis/metabolism phenotype	0	0	580
ENSMUSG00000034342	ENSMUSG00000025225	0.00945626	NA	0	NA	580
ENSMUSG00000034342	ENSMUSG00000036437	0.0110323	NA	0	0	580
ENSMUSG00000034342	ENSMUSG00000039005	0.00945626	NA	0	0	580
ENSMUSG00000034342	ENSMUSG00000053004	0.0102443	NA	0	0	580
ENSMUSG00000000290	ENSMUSG00000039521	0.00945626	immune system phenotype	NA	1	580
ENSMUSG00000026976	ENSMUSG00000021779	0.0102443	NA	NA	5	NA
ENSMUSG00000026976	ENSMUSG00000020963	0.0102443	reproductive system phenotype	NA	5	580
ENSMUSG00000033540	ENSMUSG00000019899	0.00945626	NA	0	NA	580
ENSMUSG00000033540	ENSMUSG00000007655	0.00945626	NA	0	0	580
ENSMUSG00000033540	ENSMUSG00000058756	0.0102443	NA	0	NA	NA
ENSMUSG00000033540	ENSMUSG00000042082	0.00945626	NA	NA	0	580
ENSMUSG00000033540	ENSMUSG00000021779	0.0110323	NA	0	NA	NA
ENSMUSG00000033540	ENSMUSG00000039239	0.0102443	cardiovascular system phenotype	NA	NA	580
ENSMUSG00000033540	ENSMUSG00000030607	0.0110323	NA	NA	NA	NA
ENSMUSG00000033540	ENSMUSG00000031628	0.0102443	NA	0	0	580
ENSMUSG00000033540	ENSMUSG00000054252	0.0133964	NA	0	NA	580
ENSMUSG00000033540	ENSMUSG00000043207	0.0102443	NA	NA	0	NA
ENSMUSG00000033540	ENSMUSG00000021250	0.00945626	NA	0	0	580
ENSMUSG00000044786	ENSMUSG00000039521	0.00945626	immune system phenotype	NA	1	NA
ENSMUSG00000038037	ENSMUSG00000018654	0.00945626	immune system phenotype	0	1	NA
ENSMUSG00000038037	ENSMUSG00000039521	0.0149724	immune system phenotype	0	1	580
ENSMUSG00000038037	ENSMUSG00000025225	0.0118203	immune system phenotype	0	1	580
ENSMUSG00000038037	ENSMUSG00000020941	0.00945626	immune system phenotype	0	1	NA
ENSMUSG00000038037	ENSMUSG00000026395	0.00945626	immune system phenotype	0	1	580
ENSMUSG00000038037	ENSMUSG00000000817	0.0110323	immune system phenotype	0	1	NA
ENSMUSG00000038037	ENSMUSG00000022488	0.00945626	immune system phenotype	0	1	580
ENSMUSG00000003123	ENSMUSG00000050541	0.00945626	homeostasis/metabolism phenotype	NA	5	580
ENSMUSG00000003123	ENSMUSG00000055737	0.0102443	NA	3	5	NA
ENSMUSG00000003123	ENSMUSG00000030450	0.0110323	NA	3	5	580
ENSMUSG00000003123	ENSMUSG00000038894	0.0110323	homeostasis/metabolism phenotype	NA	5	580
ENSMUSG00000003123	ENSMUSG00000030168	0.0118203	homeostasis/metabolism phenotype	3	NA	NA
ENSMUSG00000003123	ENSMUSG00000053470	0.0102443	homeostasis/metabolism phenotype	NA	5	580
ENSMUSG00000018654	ENSMUSG00000031403	0.00945626	NA	NA	1	NA
ENSMUSG00000018654	ENSMUSG00000039521	0.0126084	immune system phenotype	0	1	NA
ENSMUSG00000018654	ENSMUSG00000026739	0.00945626	NA	NA	1	NA
ENSMUSG00000018654	ENSMUSG00000002111	0.0102443	NA	NA	1	550
ENSMUSG00000018654	ENSMUSG00000022672	0.0118203	immune system phenotype	0	1	NA
ENSMUSG00000018654	ENSMUSG00000022508	0.00945626	immune system phenotype	0	1	NA
ENSMUSG00000018654	ENSMUSG00000025225	0.0149724	immune system phenotype	0	1	NA
ENSMUSG00000018654	ENSMUSG00000020941	0.0110323	immune system phenotype	0	1	550
ENSMUSG00000018654	ENSMUSG00000026395	0.0102443	immune system phenotype	0	1	NA
ENSMUSG00000018654	ENSMUSG00000000817	0.00945626	immune system phenotype	0	1	NA
ENSMUSG00000018654	ENSMUSG00000026581	0.00945626	immune system phenotype	NA	1	NA
ENSMUSG00000018654	ENSMUSG00000026180	0.00945626	immune system phenotype	0	1	NA
ENSMUSG00000018654	ENSMUSG00000026321	0.00945626	immune system phenotype	NA	1	NA
ENSMUSG00000018654	ENSMUSG00000028163	0.0110323	immune system phenotype	0	1	NA
ENSMUSG00000018654	ENSMUSG00000024346	0.0102443	NA	0	1	NA
ENSMUSG00000018654	ENSMUSG00000022488	0.0102443	immune system phenotype	0	1	NA
ENSMUSG00000018654	ENSMUSG00000026842	0.00945626	NA	0	1	NA
ENSMUSG00000019899	ENSMUSG00000058756	0.00945626	NA	0	5	NA
ENSMUSG00000019899	ENSMUSG00000021779	0.0102443	NA	0	5	NA
ENSMUSG00000019899	ENSMUSG00000029275	0.0102443	NA	NA	NA	580
ENSMUSG00000019899	ENSMUSG00000019768	0.0110323	NA	0	5	580
ENSMUSG00000019899	ENSMUSG00000024969	0.00945626	NA	0	NA	580
ENSMUSG00000019899	ENSMUSG00000020963	0.00945626	NA	0	5	580
ENSMUSG00000019899	ENSMUSG00000021250	0.00945626	NA	0	NA	580
ENSMUSG00000007655	ENSMUSG00000059201	0.0126084	homeostasis/metabolism phenotype	0	0	NA
ENSMUSG00000007655	ENSMUSG00000058756	0.00945626	NA	0	NA	NA
ENSMUSG00000007655	ENSMUSG00000029467	0.00945626	NA	NA	0	NA
ENSMUSG00000007655	ENSMUSG00000035385	0.0110323	NA	0	0	NA
ENSMUSG00000007655	ENSMUSG00000024969	0.0102443	homeostasis/metabolism phenotype	0	0	580
ENSMUSG00000007655	ENSMUSG00000020063	0.0102443	NA	0	NA	NA
ENSMUSG00000007655	ENSMUSG00000036437	0.0102443	NA	0	0	580
ENSMUSG00000007655	ENSMUSG00000020044	0.00945626	NA	NA	0	580
ENSMUSG00000007655	ENSMUSG00000029304	0.00945626	NA	0	0	NA
ENSMUSG00000007655	ENSMUSG00000039005	0.0118203	NA	0	0	580
ENSMUSG00000007655	ENSMUSG00000043207	0.0118203	NA	NA	0	NA
ENSMUSG00000007655	ENSMUSG00000025509	0.0102443	homeostasis/metabolism phenotype	NA	0	580
ENSMUSG00000007655	ENSMUSG00000053004	0.0102443	NA	0	0	580
ENSMUSG00000028004	ENSMUSG00000058756	0.0118203	NA	NA	NA	NA
ENSMUSG00000028004	ENSMUSG00000036437	0.0110323	NA	NA	0	580
ENSMUSG00000059201	ENSMUSG00000035385	0.00945626	NA	0	0	NA
ENSMUSG00000059201	ENSMUSG00000019768	0.0118203	NA	0	NA	NA
ENSMUSG00000059201	ENSMUSG00000024969	0.0110323	homeostasis/metabolism phenotype	0	0	NA
ENSMUSG00000059201	ENSMUSG00000050541	0.0102443	homeostasis/metabolism phenotype	0	NA	NA
ENSMUSG00000059201	ENSMUSG00000020063	0.0110323	NA	0	NA	NA
ENSMUSG00000059201	ENSMUSG00000055737	0.0157604	NA	NA	NA	NA
ENSMUSG00000059201	ENSMUSG00000037852	0.00945626	homeostasis/metabolism phenotype	NA	0	NA
ENSMUSG00000059201	ENSMUSG00000039137	0.00945626	NA	NA	NA	NA
ENSMUSG00000059201	ENSMUSG00000030450	0.0118203	NA	NA	NA	NA
ENSMUSG00000059201	ENSMUSG00000038894	0.0126084	homeostasis/metabolism phenotype	0	NA	NA
ENSMUSG00000059201	ENSMUSG00000020593	0.00945626	homeostasis/metabolism phenotype	0	0	NA
ENSMUSG00000059201	ENSMUSG00000063810	0.0118203	homeostasis/metabolism phenotype	NA	NA	NA
ENSMUSG00000059201	ENSMUSG00000026922	0.00945626	homeostasis/metabolism phenotype	NA	0	NA
ENSMUSG00000021464	ENSMUSG00000039239	0.0102443	NA	NA	4	NA
ENSMUSG00000021464	ENSMUSG00000030607	0.00945626	skeleton phenotype	NA	4	420
ENSMUSG00000021464	ENSMUSG00000054252	0.0102443	skeleton phenotype	NA	4	NA
ENSMUSG00000021464	ENSMUSG00000026586	0.00945626	skeleton phenotype	NA	4	NA
ENSMUSG00000021464	ENSMUSG00000034021	0.00945626	skeleton phenotype	NA	4	NA
ENSMUSG00000012819	ENSMUSG00000029275	0.00945626	hearing/vestibular/ear phenotype	2	2	580
ENSMUSG00000012819	ENSMUSG00000009545	0.0118203	hearing/vestibular/ear phenotype	2	2	580
ENSMUSG00000012819	ENSMUSG00000033577	0.0102443	hearing/vestibular/ear phenotype	2	2	NA
ENSMUSG00000012819	ENSMUSG00000024497	0.00945626	hearing/vestibular/ear phenotype	2	2	580
ENSMUSG00000012819	ENSMUSG00000043895	0.0110323	hearing/vestibular/ear phenotype	2	2	NA
ENSMUSG00000012819	ENSMUSG00000078630	0.00945626	hearing/vestibular/ear phenotype	2	2	NA
ENSMUSG00000058756	ENSMUSG00000021779	0.0181245	NA	0	5	550
ENSMUSG00000058756	ENSMUSG00000019768	0.0149724	NA	0	5	NA
ENSMUSG00000058756	ENSMUSG00000032937	0.0110323	NA	0	5	NA
ENSMUSG00000058756	ENSMUSG00000055737	0.0141844	NA	NA	5	NA
ENSMUSG00000058756	ENSMUSG00000031628	0.00945626	NA	0	NA	NA
ENSMUSG00000058756	ENSMUSG00000020963	0.0110323	NA	0	5	NA
ENSMUSG00000058756	ENSMUSG00000054252	0.0118203	skeleton phenotype	0	NA	NA
ENSMUSG00000001521	ENSMUSG00000005371	0.00945626	NA	NA	4	580
ENSMUSG00000001521	ENSMUSG00000026556	0.00945626	nervous system phenotype	NA	4	580
ENSMUSG00000039521	ENSMUSG00000055116	0.0102443	NA	0	NA	580
ENSMUSG00000039521	ENSMUSG00000027164	0.00945626	immune system phenotype	NA	1	580
ENSMUSG00000039521	ENSMUSG00000026739	0.00945626	NA	NA	1	580
ENSMUSG00000039521	ENSMUSG00000022672	0.0110323	immune system phenotype	0	1	NA
ENSMUSG00000039521	ENSMUSG00000019768	0.0126084	NA	0	NA	580
ENSMUSG00000039521	ENSMUSG00000022508	0.0118203	immune system phenotype	0	1	580
ENSMUSG00000039521	ENSMUSG00000032937	0.00945626	NA	0	NA	580
ENSMUSG00000039521	ENSMUSG00000024969	0.00945626	NA	0	NA	580
ENSMUSG00000039521	ENSMUSG00000025225	0.0149724	immune system phenotype	0	1	580
ENSMUSG00000039521	ENSMUSG00000043998	0.0110323	NA	0	NA	580
ENSMUSG00000039521	ENSMUSG00000022096	0.00945626	NA	0	NA	580
ENSMUSG00000039521	ENSMUSG00000020941	0.00945626	immune system phenotype	0	1	NA
ENSMUSG00000039521	ENSMUSG00000020525	0.0102443	immune system phenotype	NA	1	NA
ENSMUSG00000039521	ENSMUSG00000020063	0.00945626	NA	0	NA	NA
ENSMUSG00000039521	ENSMUSG00000026395	0.0118203	immune system phenotype	0	1	580
ENSMUSG00000039521	ENSMUSG00000000817	0.0133964	immune system phenotype	0	1	NA
ENSMUSG00000039521	ENSMUSG00000017412	0.0102443	immune system phenotype	0	1	580
ENSMUSG00000039521	ENSMUSG00000021025	0.0102443	immune system phenotype	NA	1	580
ENSMUSG00000039521	ENSMUSG00000021948	0.00945626	immune system phenotype	0	1	580
ENSMUSG00000039521	ENSMUSG00000036918	0.0126084	NA	NA	1	580
ENSMUSG00000039521	ENSMUSG00000075602	0.00945626	NA	NA	1	NA
ENSMUSG00000039521	ENSMUSG00000026180	0.00945626	immune system phenotype	0	1	NA
ENSMUSG00000039521	ENSMUSG00000039005	0.0110323	immune system phenotype	0	NA	580
ENSMUSG00000039521	ENSMUSG00000014599	0.0102443	NA	0	NA	NA
ENSMUSG00000039521	ENSMUSG00000004221	0.0102443	NA	NA	1	NA
ENSMUSG00000039521	ENSMUSG00000036712	0.00945626	immune system phenotype	0	1	580
ENSMUSG00000039521	ENSMUSG00000028163	0.0126084	immune system phenotype	0	1	580
ENSMUSG00000039521	ENSMUSG00000022552	0.0102443	immune system phenotype	NA	1	NA
ENSMUSG00000039521	ENSMUSG00000054520	0.0110323	immune system phenotype	0	1	NA
ENSMUSG00000039521	ENSMUSG00000020097	0.0110323	NA	0	NA	NA
ENSMUSG00000039521	ENSMUSG00000061607	0.00945626	NA	NA	1	580
ENSMUSG00000039521	ENSMUSG00000024346	0.00945626	NA	0	1	580
ENSMUSG00000039521	ENSMUSG00000013707	0.00945626	immune system phenotype	NA	1	580
ENSMUSG00000039521	ENSMUSG00000024665	0.0141844	NA	0	NA	580
ENSMUSG00000039521	ENSMUSG00000022488	0.0118203	immune system phenotype	0	1	580
ENSMUSG00000039521	ENSMUSG00000026842	0.00945626	NA	0	1	580
ENSMUSG00000039521	ENSMUSG00000029004	0.0118203	NA	NA	1	580
ENSMUSG00000039521	ENSMUSG00000025788	0.0110323	immune system phenotype	NA	1	NA
ENSMUSG00000039521	ENSMUSG00000015839	0.0118203	immune system phenotype	0	1	580
ENSMUSG00000051367	ENSMUSG00000056854	0.00945626	hearing/vestibular/ear phenotype	NA	2	580
ENSMUSG00000051367	ENSMUSG00000029275	0.00945626	hearing/vestibular/ear phenotype	2	2	580
ENSMUSG00000051367	ENSMUSG00000009545	0.0102443	hearing/vestibular/ear phenotype	2	2	580
ENSMUSG00000051367	ENSMUSG00000004231	0.0110323	NA	NA	2	580
ENSMUSG00000051367	ENSMUSG00000031074	0.0102443	hearing/vestibular/ear phenotype	NA	2	NA
ENSMUSG00000051367	ENSMUSG00000009097	0.00945626	NA	NA	NA	580
ENSMUSG00000051367	ENSMUSG00000074637	0.0110323	hearing/vestibular/ear phenotype	2	2	580
ENSMUSG00000051367	ENSMUSG00000024497	0.00945626	hearing/vestibular/ear phenotype	2	2	580
ENSMUSG00000051367	ENSMUSG00000054252	0.0118203	NA	NA	NA	580
ENSMUSG00000051367	ENSMUSG00000026556	0.0126084	NA	NA	NA	580
ENSMUSG00000071424	ENSMUSG00000043301	0.00945626	NA	NA	5	NA
ENSMUSG00000055116	ENSMUSG00000019768	0.0157604	NA	0	NA	580
ENSMUSG00000055116	ENSMUSG00000055737	0.0110323	NA	NA	NA	NA
ENSMUSG00000055116	ENSMUSG00000025001	0.00945626	NA	NA	NA	NA
ENSMUSG00000055116	ENSMUSG00000019947	0.0102443	NA	NA	8	580
ENSMUSG00000055116	ENSMUSG00000004637	0.0102443	homeostasis/metabolism phenotype	0	8	NA
ENSMUSG00000055116	ENSMUSG00000020097	0.0102443	NA	0	8	NA
ENSMUSG00000027164	ENSMUSG00000025225	0.0102443	immune system phenotype	NA	1	580
ENSMUSG00000024098	ENSMUSG00000019768	0.0102443	NA	NA	NA	580
ENSMUSG00000024098	ENSMUSG00000054252	0.00945626	NA	NA	4	580
ENSMUSG00000021779	ENSMUSG00000019768	0.00945626	NA	0	5	NA
ENSMUSG00000021779	ENSMUSG00000029015	0.00945626	hearing/vestibular/ear phenotype	NA	NA	NA
ENSMUSG00000021779	ENSMUSG00000055737	0.00945626	NA	NA	5	NA
ENSMUSG00000021779	ENSMUSG00000031628	0.0126084	hearing/vestibular/ear phenotype	0	NA	NA
ENSMUSG00000021779	ENSMUSG00000020963	0.0126084	NA	0	5	NA
ENSMUSG00000021779	ENSMUSG00000054252	0.0126084	NA	0	NA	NA
ENSMUSG00000030103	ENSMUSG00000025225	0.00945626	immune system phenotype	NA	1	NA
ENSMUSG00000030103	ENSMUSG00000021948	0.00945626	immune system phenotype	NA	1	NA
ENSMUSG00000067860	ENSMUSG00000026556	0.00945626	NA	NA	4	580
ENSMUSG00000038418	ENSMUSG00000019768	0.0110323	reproductive system phenotype	0	5	NA
ENSMUSG00000038418	ENSMUSG00000032937	0.00945626	reproductive system phenotype	0	5	NA
ENSMUSG00000038418	ENSMUSG00000035773	0.0102443	reproductive system phenotype	0	5	NA
ENSMUSG00000026739	ENSMUSG00000025225	0.00945626	NA	NA	1	580
ENSMUSG00000026739	ENSMUSG00000024346	0.0110323	hematopoietic system phenotype	NA	1	580
ENSMUSG00000023000	ENSMUSG00000046532	0.00945626	reproductive system phenotype	NA	5	NA
ENSMUSG00000035385	ENSMUSG00000032193	0.00945626	NA	NA	0	NA
ENSMUSG00000035385	ENSMUSG00000036437	0.0149724	immune system phenotype	0	0	NA
ENSMUSG00000035385	ENSMUSG00000029304	0.0133964	immune system phenotype	0	0	NA
ENSMUSG00000035385	ENSMUSG00000039005	0.0126084	immune system phenotype	0	0	NA
ENSMUSG00000035385	ENSMUSG00000049103	0.0133964	immune system phenotype	NA	0	NA
ENSMUSG00000035385	ENSMUSG00000053004	0.00945626	immune system phenotype	0	0	NA
ENSMUSG00000004018	ENSMUSG00000019768	0.00945626	reproductive system phenotype	0	5	580
ENSMUSG00000004018	ENSMUSG00000032937	0.00945626	reproductive system phenotype	0	5	580
ENSMUSG00000004018	ENSMUSG00000020063	0.00945626	reproductive system phenotype	0	5	NA
ENSMUSG00000004018	ENSMUSG00000035773	0.00945626	reproductive system phenotype	0	5	580
ENSMUSG00000029275	ENSMUSG00000009545	0.0102443	hearing/vestibular/ear phenotype	2	2	580
ENSMUSG00000029275	ENSMUSG00000039137	0.0102443	hearing/vestibular/ear phenotype	NA	2	580
ENSMUSG00000029275	ENSMUSG00000024497	0.0102443	hearing/vestibular/ear phenotype	2	2	580
ENSMUSG00000029275	ENSMUSG00000078630	0.00945626	hearing/vestibular/ear phenotype	2	2	NA
ENSMUSG00000032968	ENSMUSG00000032937	0.0102443	reproductive system phenotype	NA	5	NA
ENSMUSG00000074483	ENSMUSG00000074486	0.0102443	skeleton phenotype	NA	3	359
ENSMUSG00000028298	ENSMUSG00000046532	0.0102443	reproductive system phenotype	0	5	420
ENSMUSG00000028298	ENSMUSG00000020063	0.00945626	reproductive system phenotype	0	5	NA
ENSMUSG00000028298	ENSMUSG00000055737	0.00945626	reproductive system phenotype	NA	5	420
ENSMUSG00000028298	ENSMUSG00000044542	0.00945626	NA	NA	5	NA
ENSMUSG00000028298	ENSMUSG00000035773	0.0118203	reproductive system phenotype	0	5	NA
ENSMUSG00000035158	ENSMUSG00000031628	0.00945626	NA	NA	0	580
ENSMUSG00000035158	ENSMUSG00000021250	0.00945626	NA	NA	0	580
ENSMUSG00000029238	ENSMUSG00000055737	0.0110323	NA	NA	NA	NA
ENSMUSG00000029238	ENSMUSG00000038894	0.0110323	homeostasis/metabolism phenotype	NA	NA	580
ENSMUSG00000022672	ENSMUSG00000025225	0.0102443	immune system phenotype	0	1	NA
ENSMUSG00000015812	ENSMUSG00000046532	0.0110323	reproductive system phenotype	NA	5	NA
ENSMUSG00000015812	ENSMUSG00000020063	0.00945626	reproductive system phenotype	NA	5	NA
ENSMUSG00000015812	ENSMUSG00000035773	0.00945626	reproductive system phenotype	NA	5	NA
ENSMUSG00000048540	ENSMUSG00000019768	0.0118203	reproductive system phenotype	0	5	580
ENSMUSG00000048540	ENSMUSG00000032937	0.0118203	reproductive system phenotype	0	5	580
ENSMUSG00000048540	ENSMUSG00000046532	0.0118203	reproductive system phenotype	0	5	NA
ENSMUSG00000048540	ENSMUSG00000001441	0.0102443	reproductive system phenotype	0	5	NA
ENSMUSG00000048540	ENSMUSG00000020063	0.0110323	reproductive system phenotype	0	5	NA
ENSMUSG00000048540	ENSMUSG00000055737	0.0118203	reproductive system phenotype	NA	5	NA
ENSMUSG00000048540	ENSMUSG00000038894	0.00945626	NA	0	5	580
ENSMUSG00000048540	ENSMUSG00000035773	0.0126084	reproductive system phenotype	0	5	580
ENSMUSG00000019768	ENSMUSG00000016458	0.00945626	NA	NA	5	NA
ENSMUSG00000019768	ENSMUSG00000032937	0.0212766	reproductive system phenotype	0	5	580
ENSMUSG00000019768	ENSMUSG00000024969	0.0149724	NA	0	NA	580
ENSMUSG00000019768	ENSMUSG00000046532	0.0133964	reproductive system phenotype	0	5	NA
ENSMUSG00000019768	ENSMUSG00000043998	0.0118203	NA	0	5	580
ENSMUSG00000019768	ENSMUSG00000048756	0.00945626	NA	0	5	580
ENSMUSG00000019768	ENSMUSG00000022096	0.0110323	NA	0	5	580
ENSMUSG00000019768	ENSMUSG00000020525	0.00945626	NA	NA	NA	NA
ENSMUSG00000019768	ENSMUSG00000001441	0.0110323	reproductive system phenotype	0	5	NA
ENSMUSG00000019768	ENSMUSG00000050541	0.0133964	NA	0	5	580
ENSMUSG00000019768	ENSMUSG00000020063	0.0157604	reproductive system phenotype	0	5	NA
ENSMUSG00000019768	ENSMUSG00000055737	0.0220646	reproductive system phenotype	NA	5	NA
ENSMUSG00000019768	ENSMUSG00000030450	0.0110323	reproductive system phenotype	NA	5	580
ENSMUSG00000019768	ENSMUSG00000025235	0.0110323	NA	0	NA	580
ENSMUSG00000019768	ENSMUSG00000021948	0.0102443	NA	0	NA	580
ENSMUSG00000019768	ENSMUSG00000036437	0.0118203	NA	0	NA	580
ENSMUSG00000019768	ENSMUSG00000038894	0.0149724	NA	0	5	580
ENSMUSG00000019768	ENSMUSG00000038194	0.00945626	reproductive system phenotype	NA	5	580
ENSMUSG00000019768	ENSMUSG00000035773	0.0173365	reproductive system phenotype	0	5	580
ENSMUSG00000019768	ENSMUSG00000029304	0.00945626	NA	0	NA	NA
ENSMUSG00000019768	ENSMUSG00000020963	0.00945626	reproductive system phenotype	0	5	580
ENSMUSG00000019768	ENSMUSG00000030357	0.00945626	reproductive system phenotype	NA	5	NA
ENSMUSG00000019768	ENSMUSG00000054252	0.00945626	NA	0	NA	580
ENSMUSG00000019768	ENSMUSG00000014599	0.0149724	reproductive system phenotype	0	5	NA
ENSMUSG00000019768	ENSMUSG00000032076	0.00945626	reproductive system phenotype	NA	5	NA
ENSMUSG00000019768	ENSMUSG00000021250	0.0102443	NA	0	NA	580
ENSMUSG00000019768	ENSMUSG00000026674	0.00945626	NA	NA	5	580
ENSMUSG00000019768	ENSMUSG00000024621	0.0110323	NA	NA	5	NA
ENSMUSG00000019768	ENSMUSG00000019947	0.0126084	reproductive system phenotype	NA	NA	580
ENSMUSG00000019768	ENSMUSG00000004637	0.0110323	NA	0	NA	NA
ENSMUSG00000019768	ENSMUSG00000009079	0.00945626	reproductive system phenotype	NA	NA	NA
ENSMUSG00000019768	ENSMUSG00000020097	0.0141844	NA	0	NA	NA
ENSMUSG00000019768	ENSMUSG00000024665	0.0102443	reproductive system phenotype	0	5	580
ENSMUSG00000003873	ENSMUSG00000020063	0.00945626	reproductive system phenotype	NA	5	NA
ENSMUSG00000022508	ENSMUSG00000025225	0.0102443	immune system phenotype	0	1	580
ENSMUSG00000032937	ENSMUSG00000024969	0.0110323	NA	0	NA	580
ENSMUSG00000032937	ENSMUSG00000046532	0.0165485	reproductive system phenotype	0	5	NA
ENSMUSG00000032937	ENSMUSG00000043998	0.00945626	NA	0	5	580
ENSMUSG00000032937	ENSMUSG00000048756	0.0118203	NA	0	5	580
ENSMUSG00000032937	ENSMUSG00000019878	0.0102443	reproductive system phenotype	NA	5	NA
ENSMUSG00000032937	ENSMUSG00000001441	0.0102443	reproductive system phenotype	0	5	NA
ENSMUSG00000032937	ENSMUSG00000050541	0.0102443	NA	0	5	580
ENSMUSG00000032937	ENSMUSG00000020063	0.0133964	reproductive system phenotype	0	5	NA
ENSMUSG00000032937	ENSMUSG00000055737	0.0181245	reproductive system phenotype	NA	5	NA
ENSMUSG00000032937	ENSMUSG00000045179	0.0102443	reproductive system phenotype	NA	5	580
ENSMUSG00000032937	ENSMUSG00000030450	0.00945626	reproductive system phenotype	NA	5	580
ENSMUSG00000032937	ENSMUSG00000038894	0.0141844	NA	0	5	580
ENSMUSG00000032937	ENSMUSG00000038194	0.0102443	reproductive system phenotype	NA	5	580
ENSMUSG00000032937	ENSMUSG00000035773	0.0149724	reproductive system phenotype	0	5	580
ENSMUSG00000032937	ENSMUSG00000014599	0.00945626	reproductive system phenotype	0	5	NA
ENSMUSG00000032937	ENSMUSG00000032076	0.00945626	reproductive system phenotype	NA	5	NA
ENSMUSG00000032937	ENSMUSG00000025326	0.00945626	NA	0	5	NA
ENSMUSG00000032937	ENSMUSG00000004637	0.00945626	NA	0	NA	NA
ENSMUSG00000032937	ENSMUSG00000020097	0.0110323	NA	0	NA	NA
ENSMUSG00000032937	ENSMUSG00000024665	0.00945626	reproductive system phenotype	0	5	580
ENSMUSG00000048776	ENSMUSG00000001506	0.00945626	skeleton phenotype	NA	4	NA
ENSMUSG00000048776	ENSMUSG00000039153	0.0110323	skeleton phenotype	NA	NA	NA
ENSMUSG00000048776	ENSMUSG00000054252	0.0133964	skeleton phenotype	NA	4	NA
ENSMUSG00000048776	ENSMUSG00000025001	0.00945626	skeleton phenotype	NA	4	NA
ENSMUSG00000024969	ENSMUSG00000025225	0.00945626	NA	0	NA	580
ENSMUSG00000024969	ENSMUSG00000048756	0.0102443	NA	0	NA	580
ENSMUSG00000024969	ENSMUSG00000020063	0.0102443	NA	0	NA	NA
ENSMUSG00000024969	ENSMUSG00000055737	0.0173365	NA	NA	NA	NA
ENSMUSG00000024969	ENSMUSG00000038894	0.0126084	homeostasis/metabolism phenotype	0	NA	580
ENSMUSG00000024969	ENSMUSG00000039005	0.0110323	NA	0	0	580
ENSMUSG00000024969	ENSMUSG00000030168	0.0110323	homeostasis/metabolism phenotype	NA	0	NA
ENSMUSG00000024969	ENSMUSG00000019947	0.0118203	NA	NA	NA	580
ENSMUSG00000024969	ENSMUSG00000021508	0.00945626	homeostasis/metabolism phenotype	NA	0	NA
ENSMUSG00000024969	ENSMUSG00000004637	0.0110323	homeostasis/metabolism phenotype	0	NA	NA
ENSMUSG00000024969	ENSMUSG00000053004	0.00945626	NA	0	0	580
ENSMUSG00000024969	ENSMUSG00000015839	0.00945626	NA	0	NA	580
ENSMUSG00000046532	ENSMUSG00000001441	0.00945626	reproductive system phenotype	0	5	NA
ENSMUSG00000046532	ENSMUSG00000050541	0.0110323	NA	0	5	NA
ENSMUSG00000046532	ENSMUSG00000020063	0.0118203	reproductive system phenotype	0	5	NA
ENSMUSG00000046532	ENSMUSG00000055737	0.0126084	reproductive system phenotype	NA	5	420
ENSMUSG00000046532	ENSMUSG00000038894	0.00945626	NA	0	5	NA
ENSMUSG00000046532	ENSMUSG00000035773	0.0133964	reproductive system phenotype	0	5	NA
ENSMUSG00000046532	ENSMUSG00000029255	0.00945626	reproductive system phenotype	NA	5	NA
ENSMUSG00000046532	ENSMUSG00000050558	0.00945626	reproductive system phenotype	NA	5	NA
ENSMUSG00000025225	ENSMUSG00000020941	0.0110323	immune system phenotype	0	1	NA
ENSMUSG00000025225	ENSMUSG00000053175	0.00945626	immune system phenotype	NA	1	580
ENSMUSG00000025225	ENSMUSG00000026395	0.0118203	immune system phenotype	0	1	580
ENSMUSG00000025225	ENSMUSG00000000817	0.0110323	immune system phenotype	0	1	NA
ENSMUSG00000025225	ENSMUSG00000017412	0.00945626	immune system phenotype	0	1	580
ENSMUSG00000025225	ENSMUSG00000021025	0.00945626	immune system phenotype	NA	1	580
ENSMUSG00000025225	ENSMUSG00000026581	0.00945626	immune system phenotype	NA	1	580
ENSMUSG00000025225	ENSMUSG00000021948	0.0110323	immune system phenotype	0	1	580
ENSMUSG00000025225	ENSMUSG00000026180	0.00945626	immune system phenotype	0	1	NA
ENSMUSG00000025225	ENSMUSG00000039005	0.0102443	immune system phenotype	0	NA	580
ENSMUSG00000025225	ENSMUSG00000036712	0.00945626	immune system phenotype	0	1	580
ENSMUSG00000025225	ENSMUSG00000028163	0.0141844	immune system phenotype	0	1	580
ENSMUSG00000025225	ENSMUSG00000032053	0.00945626	immune system phenotype	NA	1	NA
ENSMUSG00000025225	ENSMUSG00000022015	0.0102443	immune system phenotype	NA	1	NA
ENSMUSG00000025225	ENSMUSG00000024346	0.0102443	NA	0	1	580
ENSMUSG00000025225	ENSMUSG00000022488	0.0118203	immune system phenotype	0	1	580
ENSMUSG00000025225	ENSMUSG00000026842	0.0118203	NA	0	1	580
ENSMUSG00000025225	ENSMUSG00000015839	0.00945626	immune system phenotype	0	1	580
ENSMUSG00000043998	ENSMUSG00000020063	0.00945626	NA	0	5	NA
ENSMUSG00000039239	ENSMUSG00000020063	0.00945626	NA	NA	NA	NA
ENSMUSG00000039239	ENSMUSG00000009097	0.00945626	NA	NA	4	580
ENSMUSG00000039239	ENSMUSG00000026556	0.0102443	NA	NA	4	580
ENSMUSG00000039239	ENSMUSG00000034021	0.0102443	NA	NA	4	NA
ENSMUSG00000009545	ENSMUSG00000039137	0.00945626	hearing/vestibular/ear phenotype	NA	2	580
ENSMUSG00000009545	ENSMUSG00000044708	0.0102443	hearing/vestibular/ear phenotype	NA	2	580
ENSMUSG00000009545	ENSMUSG00000024497	0.0118203	hearing/vestibular/ear phenotype	2	2	580
ENSMUSG00000009545	ENSMUSG00000043895	0.0118203	hearing/vestibular/ear phenotype	2	2	NA
ENSMUSG00000009545	ENSMUSG00000036853	0.00945626	NA	2	2	580
ENSMUSG00000009545	ENSMUSG00000078630	0.0102443	hearing/vestibular/ear phenotype	2	2	NA
ENSMUSG00000022096	ENSMUSG00000028163	0.00945626	NA	0	NA	580
ENSMUSG00000028868	ENSMUSG00000001034	0.0102443	cardiovascular system phenotype	NA	9	1500
ENSMUSG00000020941	ENSMUSG00000028163	0.00945626	immune system phenotype	0	1	NA
ENSMUSG00000020525	ENSMUSG00000061607	0.00945626	NA	NA	1	NA
ENSMUSG00000019878	ENSMUSG00000045179	0.00945626	reproductive system phenotype	NA	5	NA
ENSMUSG00000001441	ENSMUSG00000020063	0.0102443	reproductive system phenotype	0	5	1500
ENSMUSG00000001441	ENSMUSG00000035773	0.0102443	reproductive system phenotype	0	5	NA
ENSMUSG00000001506	ENSMUSG00000054252	0.0118203	skeleton phenotype	NA	4	NA
ENSMUSG00000030607	ENSMUSG00000054252	0.0141844	skeleton phenotype	NA	4	NA
ENSMUSG00000022483	ENSMUSG00000054252	0.00945626	skeleton phenotype	NA	4	NA
ENSMUSG00000006958	ENSMUSG00000009097	0.0157604	craniofacial phenotype	NA	4	580
ENSMUSG00000050541	ENSMUSG00000055737	0.0141844	NA	NA	5	NA
ENSMUSG00000050541	ENSMUSG00000036437	0.0102443	NA	0	NA	580
ENSMUSG00000050541	ENSMUSG00000038894	0.0118203	homeostasis/metabolism phenotype	0	5	580
ENSMUSG00000004231	ENSMUSG00000074637	0.00945626	NA	NA	2	580
ENSMUSG00000020063	ENSMUSG00000055737	0.0110323	reproductive system phenotype	NA	5	NA
ENSMUSG00000020063	ENSMUSG00000071076	0.00945626	NA	NA	5	NA
ENSMUSG00000020063	ENSMUSG00000038894	0.0102443	NA	0	5	NA
ENSMUSG00000020063	ENSMUSG00000035773	0.0149724	reproductive system phenotype	0	5	NA
ENSMUSG00000020063	ENSMUSG00000014599	0.0102443	reproductive system phenotype	0	5	NA
ENSMUSG00000020063	ENSMUSG00000050558	0.00945626	reproductive system phenotype	NA	5	NA
ENSMUSG00000055737	ENSMUSG00000037852	0.00945626	NA	NA	NA	NA
ENSMUSG00000055737	ENSMUSG00000030450	0.0126084	reproductive system phenotype	3	5	NA
ENSMUSG00000055737	ENSMUSG00000044542	0.00945626	NA	NA	5	NA
ENSMUSG00000055737	ENSMUSG00000021587	0.00945626	NA	NA	5	NA
ENSMUSG00000055737	ENSMUSG00000038894	0.0181245	NA	NA	5	NA
ENSMUSG00000055737	ENSMUSG00000035773	0.0133964	reproductive system phenotype	NA	5	NA
ENSMUSG00000055737	ENSMUSG00000020963	0.00945626	reproductive system phenotype	NA	5	NA
ENSMUSG00000055737	ENSMUSG00000063810	0.0102443	NA	NA	5	420
ENSMUSG00000055737	ENSMUSG00000030168	0.00945626	NA	3	NA	NA
ENSMUSG00000055737	ENSMUSG00000029556	0.0102443	NA	NA	5	NA
ENSMUSG00000055737	ENSMUSG00000021508	0.0102443	NA	NA	NA	420
ENSMUSG00000055737	ENSMUSG00000004637	0.0133964	NA	NA	NA	NA
ENSMUSG00000055737	ENSMUSG00000026100	0.0141844	NA	NA	NA	NA
ENSMUSG00000055737	ENSMUSG00000003575	0.00945626	NA	NA	5	NA
ENSMUSG00000045179	ENSMUSG00000074637	0.0102443	NA	NA	NA	580
ENSMUSG00000005883	ENSMUSG00000002324	0.00945626	reproductive system phenotype	1	8	NA
ENSMUSG00000005883	ENSMUSG00000051977	0.00945626	reproductive system phenotype	1	8	NA
ENSMUSG00000005883	ENSMUSG00000036817	0.00945626	reproductive system phenotype	1	8	NA
ENSMUSG00000037049	ENSMUSG00000030450	0.00945626	NA	NA	5	NA
ENSMUSG00000026395	ENSMUSG00000000817	0.0110323	immune system phenotype	0	1	NA
ENSMUSG00000026395	ENSMUSG00000021948	0.00945626	immune system phenotype	0	1	580
ENSMUSG00000026395	ENSMUSG00000028163	0.0102443	immune system phenotype	0	1	580
ENSMUSG00000026395	ENSMUSG00000022488	0.0102443	immune system phenotype	0	1	580
ENSMUSG00000026395	ENSMUSG00000015839	0.00945626	immune system phenotype	0	1	580
ENSMUSG00000026395	ENSMUSG00000029603	0.00945626	immune system phenotype	NA	1	580
ENSMUSG00000000817	ENSMUSG00000039005	0.0118203	immune system phenotype	0	NA	NA
ENSMUSG00000000817	ENSMUSG00000028163	0.0102443	immune system phenotype	0	1	NA
ENSMUSG00000000817	ENSMUSG00000054520	0.0102443	immune system phenotype	0	1	420
ENSMUSG00000000817	ENSMUSG00000022488	0.0102443	immune system phenotype	0	1	NA
ENSMUSG00000000817	ENSMUSG00000015839	0.0126084	immune system phenotype	0	1	NA
ENSMUSG00000000182	ENSMUSG00000004637	0.0102443	homeostasis/metabolism phenotype	NA	8	NA
ENSMUSG00000021025	ENSMUSG00000075602	0.00945626	NA	NA	1	NA
ENSMUSG00000021025	ENSMUSG00000022552	0.00945626	immune system phenotype	NA	1	NA
ENSMUSG00000057530	ENSMUSG00000009097	0.0110323	NA	NA	4	580
ENSMUSG00000030450	ENSMUSG00000063810	0.00945626	NA	NA	5	NA
ENSMUSG00000030450	ENSMUSG00000030168	0.00945626	NA	3	NA	NA
ENSMUSG00000030450	ENSMUSG00000024665	0.0118203	reproductive system phenotype	NA	5	580
ENSMUSG00000044288	ENSMUSG00000004113	0.00945626	behavior/neurological phenotype	NA	0	NA
ENSMUSG00000025235	ENSMUSG00000006464	0.0126084	NA	NA	6	580
ENSMUSG00000025235	ENSMUSG00000031755	0.0126084	NA	NA	6	580
ENSMUSG00000025235	ENSMUSG00000027274	0.0126084	NA	NA	6	NA
ENSMUSG00000025235	ENSMUSG00000026556	0.00945626	NA	NA	NA	580
ENSMUSG00000021948	ENSMUSG00000028163	0.00945626	immune system phenotype	0	1	580
ENSMUSG00000021948	ENSMUSG00000010142	0.00945626	immune system phenotype	NA	1	NA
ENSMUSG00000021948	ENSMUSG00000015839	0.00945626	immune system phenotype	0	1	580
ENSMUSG00000032562	ENSMUSG00000028163	0.00945626	immune system phenotype	NA	1	580
ENSMUSG00000023972	ENSMUSG00000026556	0.0110323	nervous system phenotype	NA	4	580
ENSMUSG00000074637	ENSMUSG00000026556	0.0102443	NA	NA	NA	580
ENSMUSG00000036437	ENSMUSG00000053004	0.0110323	immune system phenotype	0	0	580
ENSMUSG00000006464	ENSMUSG00000031755	0.0102443	nervous system phenotype	NA	6	580
ENSMUSG00000006464	ENSMUSG00000027274	0.0126084	nervous system phenotype	NA	6	NA
ENSMUSG00000038894	ENSMUSG00000035773	0.0118203	NA	0	5	580
ENSMUSG00000038894	ENSMUSG00000020593	0.00945626	homeostasis/metabolism phenotype	0	NA	NA
ENSMUSG00000038894	ENSMUSG00000003575	0.0102443	homeostasis/metabolism phenotype	NA	5	NA
ENSMUSG00000002324	ENSMUSG00000051977	0.00945626	reproductive system phenotype	1	8	NA
ENSMUSG00000002324	ENSMUSG00000036817	0.00945626	reproductive system phenotype	1	8	NA
ENSMUSG00000024462	ENSMUSG00000039809	0.0102443	nervous system phenotype	NA	3	580
ENSMUSG00000026180	ENSMUSG00000028163	0.0102443	immune system phenotype	0	1	NA
ENSMUSG00000038194	ENSMUSG00000035773	0.0102443	reproductive system phenotype	NA	5	580
ENSMUSG00000031755	ENSMUSG00000027274	0.0102443	nervous system phenotype	NA	6	NA
ENSMUSG00000070645	ENSMUSG00000031980	0.0118203	renal/urinary system phenotype	NA	7	580
ENSMUSG00000035773	ENSMUSG00000029255	0.0102443	reproductive system phenotype	NA	5	580
ENSMUSG00000035773	ENSMUSG00000014599	0.00945626	reproductive system phenotype	0	5	NA
ENSMUSG00000035773	ENSMUSG00000050558	0.00945626	reproductive system phenotype	NA	5	580
ENSMUSG00000035773	ENSMUSG00000020097	0.00945626	NA	0	NA	NA
ENSMUSG00000006818	ENSMUSG00000043207	0.0110323	NA	NA	0	1500
ENSMUSG00000029304	ENSMUSG00000039005	0.0133964	immune system phenotype	0	0	NA
ENSMUSG00000043301	ENSMUSG00000025326	0.0102443	NA	NA	5	NA
ENSMUSG00000027274	ENSMUSG00000026556	0.00945626	nervous system phenotype	NA	NA	NA
ENSMUSG00000000957	ENSMUSG00000054252	0.00945626	skeleton phenotype	NA	4	NA
ENSMUSG00000024497	ENSMUSG00000043895	0.00945626	hearing/vestibular/ear phenotype	2	2	NA
ENSMUSG00000024497	ENSMUSG00000036853	0.00945626	NA	2	2	580
ENSMUSG00000024497	ENSMUSG00000078630	0.00945626	hearing/vestibular/ear phenotype	2	2	NA
ENSMUSG00000039005	ENSMUSG00000028163	0.0126084	immune system phenotype	0	NA	580
ENSMUSG00000039005	ENSMUSG00000015839	0.0110323	immune system phenotype	0	NA	580
ENSMUSG00000026580	ENSMUSG00000026582	0.00945626	immune system phenotype	NA	3	580
ENSMUSG00000014599	ENSMUSG00000021250	0.0102443	NA	0	NA	NA
ENSMUSG00000014599	ENSMUSG00000024621	0.0110323	NA	NA	5	NA
ENSMUSG00000014599	ENSMUSG00000019947	0.00945626	reproductive system phenotype	NA	NA	NA
ENSMUSG00000001034	ENSMUSG00000045962	0.0102443	cardiovascular system phenotype	NA	9	NA
ENSMUSG00000043895	ENSMUSG00000078630	0.00945626	hearing/vestibular/ear phenotype	2	2	NA
ENSMUSG00000051977	ENSMUSG00000036817	0.00945626	reproductive system phenotype	1	8	580
ENSMUSG00000022471	ENSMUSG00000026187	0.00945626	immune system phenotype	NA	3	NA
ENSMUSG00000033721	ENSMUSG00000009621	0.0118203	homeostasis/metabolism phenotype	NA	3	580
ENSMUSG00000026321	ENSMUSG00000022015	0.0126084	immune system phenotype	NA	1	420
ENSMUSG00000036712	ENSMUSG00000028163	0.0102443	immune system phenotype	0	1	580
ENSMUSG00000028163	ENSMUSG00000013707	0.00945626	immune system phenotype	NA	1	580
ENSMUSG00000028163	ENSMUSG00000022488	0.0110323	immune system phenotype	0	1	580
ENSMUSG00000028163	ENSMUSG00000015839	0.0102443	immune system phenotype	0	1	580
ENSMUSG00000019947	ENSMUSG00000020097	0.0157604	NA	NA	8	NA
ENSMUSG00000021508	ENSMUSG00000026100	0.00945626	homeostasis/metabolism phenotype	NA	0	NA
ENSMUSG00000004637	ENSMUSG00000020097	0.00945626	NA	0	8	1500
ENSMUSG00000004637	ENSMUSG00000015839	0.0102443	NA	0	NA	NA
ENSMUSG00000009079	ENSMUSG00000020097	0.00945626	NA	NA	8	1500
ENSMUSG00000020097	ENSMUSG00000024665	0.00945626	NA	0	NA	NA
ENSMUSG00000025788	ENSMUSG00000015839	0.00945626	immune system phenotype	NA	1	NA
ENSMUSG00000029603	ENSMUSG00000064289	0.00945626	immune system phenotype	NA	1	NA
