# Supplementary material for: A Gene-Phenotype Network for the Laboratory Mouse and Its Implications for Systematic Phenotyping
Source: PLoS One. 2011 May 19;6(5):e19693. doi: 10.1371/journal.pone.0019693 (PMC3098258; doi:10.1371/journal.pone.0019693)
Supplement: Text S2 — Edge list for the phenotype network at MP level 5 and with dcutoff = 0.005. (TXT) [file pone.0019693.s010.txt]

node1 ID	node2 ID	d score	MP granularity level 1 name (most frequent when all annotations are traversed throughh MPO)	Cfinder community (k=6)	Newman community
MP:0000601	MP:0001698	0.00660528	NA	0	NA
MP:0000601	MP:0000245	0.00780624	NA	0	0
MP:0000601	MP:0008246	0.00780624	NA	0	0
MP:0000601	MP:0002224	0.00560448	NA	0	0
MP:0000601	MP:0001262	0.00860689	NA	NA	NA
MP:0000601	MP:0004847	0.00740592	liver/biliary system phenotype	0	0
MP:0001716	MP:0001698	0.0120096	NA	NA	1
MP:0001716	MP:0000260	0.00660528	NA	NA	1
MP:0001716	MP:0003229	0.0070056	embryogenesis phenotype	NA	1
MP:0001716	MP:0008957	0.00780624	embryogenesis phenotype	NA	1
MP:0001716	MP:0003231	0.0140112	embryogenesis phenotype	NA	1
MP:0001716	MP:0005031	0.00940753	embryogenesis phenotype	NA	1
MP:0001716	MP:0001712	0.0104083	embryogenesis phenotype	NA	1
MP:0001716	MP:0004258	0.00580464	embryogenesis phenotype	NA	1
MP:0001698	MP:0000245	0.0114091	NA	0	NA
MP:0001698	MP:0000830	0.005004	NA	0	NA
MP:0001698	MP:0008246	0.00740592	NA	0	NA
MP:0001698	MP:0000260	0.0122098	NA	0	1
MP:0001698	MP:0006206	0.00780624	NA	NA	1
MP:0001698	MP:0003229	0.0158127	NA	NA	1
MP:0001698	MP:0000272	0.00840673	NA	NA	1
MP:0001698	MP:0003231	0.00860689	NA	NA	1
MP:0001698	MP:0001675	0.00760608	NA	NA	1
MP:0001698	MP:0001680	0.0130104	NA	NA	1
MP:0001698	MP:0002230	0.005004	NA	NA	1
MP:0001698	MP:0003232	0.00680544	NA	NA	NA
MP:0001698	MP:0005031	0.00920737	NA	NA	1
MP:0001698	MP:0001712	0.0132106	NA	NA	1
MP:0001698	MP:0003744	0.00560448	NA	0	NA
MP:0001698	MP:0000438	0.00940753	NA	0	NA
MP:0001698	MP:0000281	0.005004	NA	NA	1
MP:0001698	MP:0000787	0.00840673	NA	0	NA
MP:0001698	MP:0000914	0.00920737	NA	0	NA
MP:0001698	MP:0003720	0.0154123	NA	0	NA
MP:0001698	MP:0000137	0.00720576	NA	0	NA
MP:0001698	MP:0001722	0.00720576	NA	NA	1
MP:0001698	MP:0001634	0.00800641	NA	0	1
MP:0001698	MP:0001700	0.0130104	NA	NA	1
MP:0001698	MP:0009768	0.00740592	NA	NA	1
MP:0001698	MP:0006042	0.013811	NA	NA	1
MP:0001698	MP:0004200	0.005004	NA	NA	NA
MP:0001698	MP:0002652	0.00580464	NA	NA	1
MP:0001698	MP:0000292	0.00660528	NA	NA	1
MP:0001698	MP:0002188	0.00520416	NA	NA	1
MP:0001698	MP:0000274	0.00620496	NA	NA	1
MP:0001698	MP:0002189	0.00780624	NA	0	1
MP:0001698	MP:0000269	0.00780624	NA	NA	1
MP:0001698	MP:0006205	0.0152122	NA	NA	1
MP:0001698	MP:0004261	0.00660528	NA	NA	NA
MP:0001698	MP:0004067	0.005004	NA	NA	1
MP:0001698	MP:0002224	0.005004	NA	0	NA
MP:0001698	MP:0001262	0.0134107	NA	NA	NA
MP:0001698	MP:0001392	0.00560448	NA	0	NA
MP:0001698	MP:0004258	0.00520416	NA	NA	1
MP:0000960	MP:0000438	0.00580464	NA	0	NA
MP:0000960	MP:0000787	0.0060048	nervous system phenotype	0	6
MP:0000960	MP:0000137	0.00640512	NA	0	NA
MP:0000960	MP:0001961	0.010008	NA	0	6
MP:0000960	MP:0001262	0.011209	NA	NA	NA
MP:0000960	MP:0001392	0.0142114	NA	0	6
MP:0000960	MP:0000965	0.0164131	nervous system phenotype	0	6
MP:0000960	MP:0003169	0.0128102	NA	0	6
MP:0000960	MP:0003308	0.0114091	NA	0	6
MP:0000960	MP:0004425	0.005004	NA	0	6
MP:0000960	MP:0001525	0.00640512	NA	0	6
MP:0000960	MP:0001388	0.00620496	NA	0	6
MP:0000960	MP:0008948	0.00820657	nervous system phenotype	0	6
MP:0000960	MP:0001967	0.00740592	NA	0	6
MP:0000960	MP:0004738	0.010008	NA	0	6
MP:0000960	MP:0000032	0.00720576	NA	0	6
MP:0000245	MP:0005460	0.0190152	NA	0	0
MP:0000245	MP:0008246	0.030024	NA	0	0
MP:0000245	MP:0000260	0.00620496	NA	0	NA
MP:0000245	MP:0003229	0.00520416	NA	NA	NA
MP:0000245	MP:0000237	0.0196157	hematopoietic system phenotype	0	0
MP:0000245	MP:0002364	0.00840673	NA	0	0
MP:0000245	MP:0000438	0.00560448	NA	0	NA
MP:0000245	MP:0000137	0.005004	NA	0	NA
MP:0000245	MP:0002417	0.0148118	hematopoietic system phenotype	0	0
MP:0000245	MP:0001634	0.00620496	NA	0	NA
MP:0000245	MP:0008987	0.005004	NA	0	0
MP:0000245	MP:0000274	0.00800641	NA	NA	NA
MP:0000245	MP:0009205	0.00580464	NA	0	NA
MP:0000245	MP:0002224	0.0252202	NA	0	0
MP:0000245	MP:0001262	0.0222178	NA	NA	NA
MP:0000245	MP:0001392	0.00920737	NA	0	NA
MP:0000245	MP:0000333	0.0060048	hematopoietic system phenotype	0	0
MP:0000245	MP:0006410	0.00660528	hematopoietic system phenotype	0	0
MP:0000245	MP:0002827	0.00760608	NA	0	0
MP:0000245	MP:0000240	0.00980785	hematopoietic system phenotype	0	0
MP:0000245	MP:0002442	0.0160128	NA	0	0
MP:0000245	MP:0002452	0.0118094	NA	0	0
MP:0000245	MP:0002405	0.00540432	NA	0	0
MP:0000245	MP:0001770	0.0060048	NA	NA	0
MP:0000245	MP:0002406	0.00540432	NA	0	0
MP:0000245	MP:0006357	0.0060048	NA	NA	0
MP:0000245	MP:0001923	0.00540432	NA	0	NA
MP:0000245	MP:0001844	0.0060048	NA	0	0
MP:0000245	MP:0001860	0.00520416	NA	0	0
MP:0000245	MP:0000701	0.00740592	NA	0	0
MP:0000245	MP:0002356	0.00580464	NA	0	0
MP:0000245	MP:0002357	0.00800641	NA	0	0
MP:0000245	MP:0001859	0.005004	NA	0	0
MP:0000245	MP:0000599	0.005004	NA	0	0
MP:0000822	MP:0000830	0.0118094	nervous system phenotype	0	6
MP:0000822	MP:0000438	0.00540432	NA	0	NA
MP:0000822	MP:0000787	0.0190152	nervous system phenotype	0	6
MP:0000822	MP:0000847	0.00680544	nervous system phenotype	0	6
MP:0000822	MP:0000774	0.00520416	nervous system phenotype	0	6
MP:0000822	MP:0002199	0.00660528	nervous system phenotype	0	6
MP:0000822	MP:0001262	0.00740592	NA	NA	NA
MP:0000822	MP:0001392	0.00860689	NA	0	6
MP:0000822	MP:0001891	0.00720576	nervous system phenotype	0	6
MP:0000822	MP:0004166	0.00820657	nervous system phenotype	0	6
MP:0000830	MP:0008246	0.00540432	NA	0	NA
MP:0000830	MP:0003232	0.00620496	nervous system phenotype	NA	NA
MP:0000830	MP:0003744	0.00520416	NA	0	NA
MP:0000830	MP:0000438	0.00900721	NA	0	NA
MP:0000830	MP:0000787	0.020016	nervous system phenotype	0	6
MP:0000830	MP:0000914	0.005004	nervous system phenotype	0	NA
MP:0000830	MP:0009209	0.00720576	NA	0	NA
MP:0000830	MP:0001325	0.00620496	NA	0	6
MP:0000830	MP:0000847	0.00840673	nervous system phenotype	0	6
MP:0000830	MP:0009205	0.00820657	NA	0	NA
MP:0000830	MP:0001961	0.00620496	NA	0	6
MP:0000830	MP:0005116	0.005004	NA	0	NA
MP:0000830	MP:0003972	0.005004	NA	0	NA
MP:0000830	MP:0002199	0.00640512	nervous system phenotype	0	6
MP:0000830	MP:0001116	0.00560448	NA	0	NA
MP:0000830	MP:0001262	0.0132106	NA	NA	NA
MP:0000830	MP:0001392	0.0114091	NA	0	6
MP:0000830	MP:0000965	0.00580464	nervous system phenotype	0	6
MP:0000830	MP:0001891	0.00560448	nervous system phenotype	0	6
MP:0000830	MP:0004166	0.0130104	nervous system phenotype	0	6
MP:0000830	MP:0001925	0.005004	NA	0	NA
MP:0002840	MP:0001304	0.00520416	vision/eye phenotype	NA	5
MP:0003203	MP:0000787	0.005004	nervous system phenotype	NA	6
MP:0005460	MP:0008246	0.104484	NA	0	0
MP:0005460	MP:0000237	0.0630504	NA	0	0
MP:0005460	MP:0002364	0.0242194	NA	0	0
MP:0005460	MP:0000438	0.005004	NA	0	NA
MP:0005460	MP:0000787	0.00680544	NA	0	NA
MP:0005460	MP:0003723	0.00520416	NA	0	NA
MP:0005460	MP:0002417	0.00880705	NA	0	0
MP:0005460	MP:0009209	0.0070056	NA	0	NA
MP:0005460	MP:0009205	0.00840673	NA	0	NA
MP:0005460	MP:0001116	0.00560448	NA	0	NA
MP:0005460	MP:0002224	0.036229	NA	0	0
MP:0005460	MP:0001262	0.0242194	NA	NA	NA
MP:0005460	MP:0001392	0.0106085	NA	0	NA
MP:0005460	MP:0002409	0.00660528	NA	0	0
MP:0005460	MP:0000333	0.00840673	NA	0	0
MP:0005460	MP:0006410	0.0060048	NA	0	0
MP:0005460	MP:0002827	0.00880705	NA	0	0
MP:0005460	MP:0000240	0.00840673	NA	0	0
MP:0005460	MP:0002442	0.0804644	NA	0	0
MP:0005460	MP:0002452	0.0544436	NA	0	0
MP:0005460	MP:0002405	0.00920737	NA	0	0
MP:0005460	MP:0002022	0.00620496	NA	0	0
MP:0005460	MP:0002406	0.0198159	NA	0	0
MP:0005460	MP:0004947	0.005004	NA	0	0
MP:0005460	MP:0001844	0.0228183	NA	0	0
MP:0005460	MP:0008555	0.0208167	NA	0	0
MP:0005460	MP:0008568	0.0234187	NA	0	0
MP:0005460	MP:0001860	0.00580464	NA	0	0
MP:0005460	MP:0000701	0.0172138	NA	0	0
MP:0005460	MP:0000696	0.00780624	NA	0	0
MP:0005460	MP:0002356	0.00640512	NA	0	0
MP:0005460	MP:0002357	0.0218175	NA	0	0
MP:0005460	MP:0001859	0.00760608	NA	0	0
MP:0005460	MP:0008713	0.0140112	NA	0	0
MP:0005460	MP:0008556	0.00760608	NA	0	0
MP:0005460	MP:0002367	0.00660528	NA	0	0
MP:0005460	MP:0008826	0.00560448	NA	0	0
MP:0005460	MP:0001858	0.00680544	NA	0	0
MP:0008246	MP:0000260	0.00940753	NA	0	NA
MP:0008246	MP:0000237	0.102282	NA	0	0
MP:0008246	MP:0003744	0.00980785	NA	0	NA
MP:0008246	MP:0002364	0.0296237	NA	0	0
MP:0008246	MP:0000438	0.0110088	NA	0	NA
MP:0008246	MP:0000281	0.005004	NA	NA	NA
MP:0008246	MP:0000787	0.0116093	NA	0	NA
MP:0008246	MP:0005449	0.00800641	NA	0	NA
MP:0008246	MP:0003723	0.0136109	NA	0	NA
MP:0008246	MP:0000137	0.0070056	NA	0	NA
MP:0008246	MP:0002417	0.013811	NA	0	0
MP:0008246	MP:0001634	0.0070056	NA	0	NA
MP:0008246	MP:0009209	0.0132106	NA	0	NA
MP:0008246	MP:0002209	0.00740592	NA	0	NA
MP:0008246	MP:0006042	0.00620496	NA	NA	NA
MP:0008246	MP:0008987	0.00840673	NA	0	0
MP:0008246	MP:0008271	0.00740592	NA	0	NA
MP:0008246	MP:0001325	0.010008	NA	0	NA
MP:0008246	MP:0004174	0.00780624	NA	0	NA
MP:0008246	MP:0000847	0.00740592	NA	0	NA
MP:0008246	MP:0000274	0.00960769	NA	NA	NA
MP:0008246	MP:0009205	0.0148118	NA	0	NA
MP:0008246	MP:0000278	0.005004	NA	NA	NA
MP:0008246	MP:0001961	0.00840673	NA	0	NA
MP:0008246	MP:0001116	0.00940753	NA	0	NA
MP:0008246	MP:0000511	0.00660528	NA	0	0
MP:0008246	MP:0002224	0.0514412	NA	0	0
MP:0008246	MP:0001262	0.0486389	NA	NA	NA
MP:0008246	MP:0000745	0.00680544	NA	0	NA
MP:0008246	MP:0001392	0.0252202	NA	0	NA
MP:0008246	MP:0000965	0.00980785	NA	0	NA
MP:0008246	MP:0003169	0.00520416	NA	0	NA
MP:0008246	MP:0005559	0.00680544	NA	0	NA
MP:0008246	MP:0001258	0.00540432	NA	0	NA
MP:0008246	MP:0000628	0.00540432	NA	NA	NA
MP:0008246	MP:0008943	0.00640512	NA	NA	0
MP:0008246	MP:0002409	0.0122098	NA	0	0
MP:0008246	MP:0001405	0.00540432	NA	0	NA
MP:0008246	MP:0001926	0.00780624	NA	0	NA
MP:0008246	MP:0001922	0.00580464	NA	0	NA
MP:0008246	MP:0003947	0.00860689	NA	0	NA
MP:0008246	MP:0003949	0.0118094	NA	0	NA
MP:0008246	MP:0003796	0.00780624	NA	NA	NA
MP:0008246	MP:0000333	0.00920737	NA	0	0
MP:0008246	MP:0006410	0.00720576	NA	0	0
MP:0008246	MP:0002827	0.0126101	NA	0	0
MP:0008246	MP:0002703	0.00580464	NA	NA	0
MP:0008246	MP:0000240	0.0126101	NA	0	0
MP:0008246	MP:0001560	0.0102082	NA	0	NA
MP:0008246	MP:0002442	0.117694	NA	0	0
MP:0008246	MP:0002452	0.0804644	NA	0	0
MP:0008246	MP:0001851	0.005004	NA	NA	0
MP:0008246	MP:0001869	0.00520416	NA	NA	0
MP:0008246	MP:0002551	0.00880705	NA	0	0
MP:0008246	MP:0002405	0.016213	NA	0	0
MP:0008246	MP:0002022	0.00800641	NA	0	0
MP:0008246	MP:0002018	0.00840673	NA	0	0
MP:0008246	MP:0002406	0.0334267	NA	0	0
MP:0008246	MP:0004166	0.00520416	NA	0	NA
MP:0008246	MP:0001260	0.00920737	NA	0	NA
MP:0008246	MP:0000187	0.00820657	NA	0	NA
MP:0008246	MP:0001927	0.005004	NA	0	NA
MP:0008246	MP:0004947	0.00680544	NA	0	0
MP:0008246	MP:0006357	0.00520416	NA	NA	0
MP:0008246	MP:0001925	0.00740592	NA	0	NA
MP:0008246	MP:0001923	0.00760608	NA	0	NA
MP:0008246	MP:0000063	0.00880705	NA	0	NA
MP:0008246	MP:0001124	0.00680544	NA	0	NA
MP:0008246	MP:0006362	0.00720576	NA	0	NA
MP:0008246	MP:0001570	0.00640512	NA	0	NA
MP:0008246	MP:0001844	0.0316253	NA	0	0
MP:0008246	MP:0008555	0.026221	NA	0	0
MP:0008246	MP:0008568	0.0330264	NA	0	0
MP:0008246	MP:0002182	0.005004	NA	NA	NA
MP:0008246	MP:0001860	0.00960769	NA	0	0
MP:0008246	MP:0000701	0.0220176	NA	0	0
MP:0008246	MP:0000696	0.0110088	NA	0	0
MP:0008246	MP:0005560	0.00720576	NA	0	NA
MP:0008246	MP:0002343	0.00620496	NA	NA	0
MP:0008246	MP:0002356	0.00960769	NA	0	0
MP:0008246	MP:0002357	0.0282226	NA	0	0
MP:0008246	MP:0001859	0.0104083	NA	0	0
MP:0008246	MP:0005616	0.00720576	NA	NA	0
MP:0008246	MP:0005667	0.00540432	NA	0	NA
MP:0008246	MP:0009625	0.00520416	NA	NA	0
MP:0008246	MP:0008713	0.0244195	NA	0	0
MP:0008246	MP:0005087	0.00620496	NA	NA	0
MP:0008246	MP:0000599	0.00780624	NA	0	0
MP:0008246	MP:0001935	0.00840673	NA	0	NA
MP:0008246	MP:0005293	0.00660528	NA	0	NA
MP:0008246	MP:0008556	0.0118094	NA	0	0
MP:0008246	MP:0005160	0.005004	NA	NA	0
MP:0008246	MP:0004847	0.00520416	NA	0	0
MP:0008246	MP:0002367	0.00840673	NA	0	0
MP:0008246	MP:0003644	0.00520416	NA	NA	0
MP:0008246	MP:0008826	0.00720576	NA	0	0
MP:0008246	MP:0001858	0.0104083	NA	0	0
MP:0000260	MP:0003229	0.0136109	NA	NA	1
MP:0000260	MP:0000272	0.0154123	cardiovascular system phenotype	NA	1
MP:0000260	MP:0003231	0.00640512	NA	NA	1
MP:0000260	MP:0003744	0.0060048	NA	0	NA
MP:0000260	MP:0000281	0.00640512	cardiovascular system phenotype	NA	1
MP:0000260	MP:0006126	0.0060048	cardiovascular system phenotype	NA	1
MP:0000260	MP:0001722	0.00560448	NA	NA	1
MP:0000260	MP:0001634	0.00660528	cardiovascular system phenotype	0	1
MP:0000260	MP:0001700	0.005004	NA	NA	1
MP:0000260	MP:0001325	0.00680544	NA	0	NA
MP:0000260	MP:0002188	0.00520416	cardiovascular system phenotype	NA	1
MP:0000260	MP:0000274	0.00540432	cardiovascular system phenotype	NA	1
MP:0000260	MP:0002189	0.00660528	NA	0	1
MP:0000260	MP:0001262	0.00960769	NA	NA	NA
MP:0000260	MP:0002442	0.00880705	NA	0	NA
MP:0000260	MP:0002452	0.00640512	NA	0	NA
MP:0006206	MP:0001680	0.005004	NA	NA	1
MP:0003229	MP:0000272	0.00820657	NA	NA	1
MP:0003229	MP:0003231	0.00660528	embryogenesis phenotype	NA	1
MP:0003229	MP:0001712	0.0070056	embryogenesis phenotype	NA	1
MP:0003229	MP:0003720	0.00560448	NA	NA	NA
MP:0003229	MP:0001722	0.00820657	embryogenesis phenotype	NA	1
MP:0003229	MP:0001634	0.00540432	NA	NA	1
MP:0003229	MP:0001700	0.00720576	embryogenesis phenotype	NA	1
MP:0003229	MP:0009768	0.005004	embryogenesis phenotype	NA	1
MP:0003229	MP:0002189	0.00680544	NA	NA	1
MP:0003229	MP:0000269	0.00540432	NA	NA	1
MP:0000272	MP:0003744	0.00560448	NA	NA	NA
MP:0000272	MP:0000438	0.00640512	NA	NA	NA
MP:0000272	MP:0003920	0.00940753	cardiovascular system phenotype	2	1
MP:0000272	MP:0000281	0.0104083	cardiovascular system phenotype	2	1
MP:0000272	MP:0006126	0.00940753	cardiovascular system phenotype	NA	1
MP:0000272	MP:0000137	0.005004	NA	NA	NA
MP:0000272	MP:0001634	0.00520416	cardiovascular system phenotype	NA	1
MP:0000272	MP:0000274	0.00560448	cardiovascular system phenotype	2	1
MP:0000272	MP:0000282	0.005004	cardiovascular system phenotype	NA	1
MP:0000272	MP:0002189	0.005004	NA	NA	1
MP:0000272	MP:0000269	0.005004	cardiovascular system phenotype	NA	1
MP:0000272	MP:0001262	0.00580464	NA	2	NA
MP:0000272	MP:0003921	0.005004	cardiovascular system phenotype	2	1
MP:0003231	MP:0005031	0.00540432	embryogenesis phenotype	NA	1
MP:0003231	MP:0001712	0.00740592	embryogenesis phenotype	NA	1
MP:0001675	MP:0001680	0.00720576	embryogenesis phenotype	NA	1
MP:0001680	MP:0002230	0.00740592	embryogenesis phenotype	NA	1
MP:0001680	MP:0001712	0.005004	embryogenesis phenotype	NA	1
MP:0001680	MP:0009768	0.005004	embryogenesis phenotype	NA	1
MP:0001680	MP:0001685	0.00540432	embryogenesis phenotype	NA	1
MP:0001680	MP:0006205	0.00680544	NA	NA	1
MP:0003232	MP:0000438	0.00640512	NA	NA	4
MP:0003232	MP:0000787	0.0156125	nervous system phenotype	NA	NA
MP:0003232	MP:0003720	0.0060048	NA	NA	4
MP:0005031	MP:0001712	0.00780624	embryogenesis phenotype	NA	1
MP:0005031	MP:0006205	0.00540432	NA	NA	1
MP:0001712	MP:0003720	0.005004	NA	NA	NA
MP:0001712	MP:0001700	0.00640512	embryogenesis phenotype	NA	1
MP:0001712	MP:0006205	0.00820657	NA	NA	1
MP:0000237	MP:0003744	0.00740592	NA	0	NA
MP:0000237	MP:0002364	0.02502	NA	0	0
MP:0000237	MP:0000438	0.00760608	NA	0	NA
MP:0000237	MP:0000787	0.00640512	NA	0	NA
MP:0000237	MP:0003723	0.00780624	NA	0	NA
MP:0000237	MP:0002417	0.00880705	hematopoietic system phenotype	0	0
MP:0000237	MP:0009209	0.00800641	NA	0	NA
MP:0000237	MP:0008271	0.005004	NA	0	NA
MP:0000237	MP:0009205	0.00860689	NA	0	NA
MP:0000237	MP:0001961	0.00580464	NA	0	NA
MP:0000237	MP:0001116	0.00520416	NA	0	NA
MP:0000237	MP:0002224	0.0328263	NA	0	0
MP:0000237	MP:0001262	0.0304243	NA	NA	NA
MP:0000237	MP:0001392	0.0144115	NA	0	NA
MP:0000237	MP:0000965	0.00580464	NA	0	NA
MP:0000237	MP:0002409	0.0060048	NA	0	0
MP:0000237	MP:0001926	0.00520416	NA	0	NA
MP:0000237	MP:0003949	0.00640512	NA	0	NA
MP:0000237	MP:0000333	0.00900721	hematopoietic system phenotype	0	0
MP:0000237	MP:0006410	0.00560448	hematopoietic system phenotype	0	0
MP:0000237	MP:0002827	0.00780624	NA	0	0
MP:0000237	MP:0000240	0.00760608	hematopoietic system phenotype	0	0
MP:0000237	MP:0001560	0.00560448	NA	0	NA
MP:0000237	MP:0002442	0.0644516	NA	0	0
MP:0000237	MP:0002452	0.0470376	NA	0	0
MP:0000237	MP:0002405	0.00880705	NA	0	0
MP:0000237	MP:0002022	0.00580464	NA	0	0
MP:0000237	MP:0002406	0.0202162	NA	0	0
MP:0000237	MP:0000063	0.00520416	NA	0	NA
MP:0000237	MP:0001844	0.0180144	NA	0	0
MP:0000237	MP:0008555	0.0142114	NA	0	0
MP:0000237	MP:0008568	0.0172138	NA	0	0
MP:0000237	MP:0001860	0.00540432	NA	0	0
MP:0000237	MP:0000701	0.0156125	NA	0	0
MP:0000237	MP:0000696	0.00940753	NA	0	0
MP:0000237	MP:0005560	0.00560448	NA	0	NA
MP:0000237	MP:0002356	0.00760608	NA	0	0
MP:0000237	MP:0002357	0.0216173	NA	0	0
MP:0000237	MP:0001859	0.00640512	NA	0	0
MP:0000237	MP:0008713	0.0126101	NA	0	0
MP:0000237	MP:0008556	0.00560448	NA	0	0
MP:0000237	MP:0002367	0.00780624	NA	0	0
MP:0000237	MP:0008826	0.005004	NA	0	0
MP:0000237	MP:0001858	0.00620496	NA	0	0
MP:0003744	MP:0000438	0.030024	NA	0	4
MP:0003744	MP:0003920	0.00540432	NA	NA	NA
MP:0003744	MP:0000281	0.0060048	NA	NA	NA
MP:0003744	MP:0005105	0.00580464	NA	NA	4
MP:0003744	MP:0000787	0.00680544	NA	0	NA
MP:0003744	MP:0000157	0.0114091	NA	0	4
MP:0003744	MP:0002110	0.0114091	NA	0	4
MP:0003744	MP:0000914	0.00620496	NA	0	4
MP:0003744	MP:0003720	0.00560448	NA	0	4
MP:0003744	MP:0003723	0.015012	NA	0	4
MP:0003744	MP:0000137	0.0136109	NA	0	4
MP:0003744	MP:0000150	0.0128102	NA	0	4
MP:0003744	MP:0008271	0.0102082	NA	0	4
MP:0003744	MP:0001325	0.0060048	NA	0	NA
MP:0003744	MP:0004174	0.00720576	NA	0	4
MP:0003744	MP:0009205	0.00560448	NA	0	NA
MP:0003744	MP:0001961	0.00560448	NA	0	NA
MP:0003744	MP:0000443	0.0102082	craniofacial phenotype	0	4
MP:0003744	MP:0001575	0.00780624	NA	0	4
MP:0003744	MP:0002224	0.005004	NA	0	NA
MP:0003744	MP:0001262	0.0164131	NA	NA	NA
MP:0003744	MP:0001392	0.0108086	NA	0	NA
MP:0003744	MP:0000965	0.00620496	NA	0	NA
MP:0003744	MP:0001951	0.00900721	NA	0	4
MP:0003744	MP:0002442	0.00640512	NA	0	NA
MP:0002364	MP:0009209	0.00540432	NA	0	NA
MP:0002364	MP:0009205	0.0060048	NA	0	NA
MP:0002364	MP:0002224	0.0198159	NA	0	0
MP:0002364	MP:0001262	0.0154123	NA	NA	NA
MP:0002364	MP:0001392	0.00660528	NA	0	NA
MP:0002364	MP:0002442	0.0196157	NA	0	0
MP:0002364	MP:0002452	0.0136109	NA	0	0
MP:0002364	MP:0000701	0.00920737	NA	0	0
MP:0002364	MP:0002357	0.00740592	NA	0	0
MP:0002364	MP:0002367	0.00680544	NA	0	0
MP:0000438	MP:0003920	0.00580464	NA	NA	NA
MP:0000438	MP:0000281	0.00740592	NA	NA	NA
MP:0000438	MP:0005105	0.00800641	NA	NA	4
MP:0000438	MP:0000787	0.0136109	NA	0	NA
MP:0000438	MP:0000157	0.0126101	NA	0	4
MP:0000438	MP:0002110	0.0134107	NA	0	4
MP:0000438	MP:0000914	0.0104083	NA	0	4
MP:0000438	MP:0003720	0.00860689	NA	0	4
MP:0000438	MP:0003723	0.020016	NA	0	4
MP:0000438	MP:0000137	0.0218175	NA	0	4
MP:0000438	MP:0001634	0.00620496	NA	0	NA
MP:0000438	MP:0009209	0.00660528	NA	0	NA
MP:0000438	MP:0000150	0.0174139	NA	0	4
MP:0000438	MP:0004200	0.00520416	NA	NA	4
MP:0000438	MP:0008271	0.0140112	NA	0	4
MP:0000438	MP:0001325	0.0060048	NA	0	NA
MP:0000438	MP:0004174	0.0114091	NA	0	4
MP:0000438	MP:0000847	0.00680544	NA	0	NA
MP:0000438	MP:0009205	0.00720576	NA	0	NA
MP:0000438	MP:0001961	0.00760608	NA	0	NA
MP:0000438	MP:0000443	0.0134107	NA	0	4
MP:0000438	MP:0001575	0.00720576	NA	0	4
MP:0000438	MP:0001262	0.0190152	NA	NA	NA
MP:0000438	MP:0001392	0.0142114	NA	0	NA
MP:0000438	MP:0000965	0.005004	NA	0	NA
MP:0000438	MP:0001258	0.00780624	NA	0	4
MP:0000438	MP:0001951	0.010008	NA	0	4
MP:0000438	MP:0004738	0.005004	NA	0	NA
MP:0000438	MP:0001891	0.00560448	NA	0	NA
MP:0000438	MP:0000063	0.00640512	NA	0	4
MP:0003920	MP:0000281	0.0124099	cardiovascular system phenotype	2	1
MP:0003920	MP:0006126	0.00920737	cardiovascular system phenotype	NA	1
MP:0003920	MP:0000274	0.00900721	cardiovascular system phenotype	2	1
MP:0003920	MP:0000282	0.00520416	cardiovascular system phenotype	NA	1
MP:0003920	MP:0008022	0.00840673	cardiovascular system phenotype	2	1
MP:0003920	MP:0001262	0.00520416	NA	2	NA
MP:0003920	MP:0003921	0.00820657	cardiovascular system phenotype	2	1
MP:0000281	MP:0006126	0.0110088	cardiovascular system phenotype	NA	1
MP:0000281	MP:0000280	0.00640512	cardiovascular system phenotype	NA	1
MP:0000281	MP:0000137	0.00540432	NA	NA	NA
MP:0000281	MP:0000274	0.00740592	cardiovascular system phenotype	2	1
MP:0000281	MP:0002745	0.00540432	cardiovascular system phenotype	NA	1
MP:0000281	MP:0000282	0.00840673	cardiovascular system phenotype	NA	1
MP:0000281	MP:0002189	0.00580464	NA	NA	1
MP:0000281	MP:0008022	0.005004	cardiovascular system phenotype	2	1
MP:0000281	MP:0001262	0.00520416	NA	2	NA
MP:0000281	MP:0003921	0.00560448	cardiovascular system phenotype	2	1
MP:0006126	MP:0000282	0.00540432	cardiovascular system phenotype	NA	1
MP:0000787	MP:0005449	0.005004	NA	0	NA
MP:0000787	MP:0000914	0.00760608	nervous system phenotype	0	NA
MP:0000787	MP:0003720	0.00740592	NA	0	NA
MP:0000787	MP:0000137	0.00520416	NA	0	NA
MP:0000787	MP:0009209	0.0060048	NA	0	NA
MP:0000787	MP:0001325	0.00960769	NA	0	6
MP:0000787	MP:0000847	0.0182146	nervous system phenotype	0	6
MP:0000787	MP:0000774	0.011209	nervous system phenotype	0	6
MP:0000787	MP:0009205	0.00900721	NA	0	NA
MP:0000787	MP:0001961	0.0122098	NA	0	6
MP:0000787	MP:0002199	0.0152122	nervous system phenotype	0	6
MP:0000787	MP:0001116	0.005004	NA	0	NA
MP:0000787	MP:0001575	0.005004	NA	0	NA
MP:0000787	MP:0001262	0.0236189	NA	NA	NA
MP:0000787	MP:0000745	0.00860689	NA	0	6
MP:0000787	MP:0001392	0.0272218	NA	0	6
MP:0000787	MP:0000965	0.0116093	nervous system phenotype	0	6
MP:0000787	MP:0001525	0.00640512	NA	0	6
MP:0000787	MP:0008948	0.00660528	nervous system phenotype	0	6
MP:0000787	MP:0002207	0.00660528	nervous system phenotype	0	6
MP:0000787	MP:0001405	0.00880705	NA	0	6
MP:0000787	MP:0001951	0.00620496	NA	0	NA
MP:0000787	MP:0002442	0.00820657	NA	0	NA
MP:0000787	MP:0002452	0.00560448	NA	0	NA
MP:0000787	MP:0001891	0.00820657	nervous system phenotype	0	6
MP:0000787	MP:0004166	0.0326261	nervous system phenotype	0	6
MP:0000787	MP:0001925	0.0070056	NA	0	NA
MP:0000787	MP:0001923	0.00540432	NA	0	NA
MP:0000787	MP:0001124	0.00540432	NA	0	NA
MP:0000787	MP:0006362	0.00580464	NA	0	NA
MP:0000787	MP:0001463	0.00860689	NA	0	6
MP:0000787	MP:0006007	0.00880705	nervous system phenotype	NA	6
MP:0000787	MP:0000950	0.00560448	NA	NA	6
MP:0000787	MP:0001413	0.00560448	NA	0	6
MP:0000787	MP:0001362	0.00760608	NA	0	6
MP:0000280	MP:0002189	0.0060048	NA	NA	1
MP:0000280	MP:0004067	0.00540432	cardiovascular system phenotype	NA	1
MP:0000280	MP:0008022	0.00560448	cardiovascular system phenotype	NA	1
MP:0000280	MP:0005140	0.00520416	NA	NA	1
MP:0000280	MP:0003921	0.005004	cardiovascular system phenotype	NA	1
MP:0005449	MP:0009205	0.00560448	NA	0	NA
MP:0005449	MP:0001961	0.00580464	behavior/neurological phenotype	0	NA
MP:0005449	MP:0001262	0.0236189	NA	NA	3
MP:0005449	MP:0001392	0.0182146	behavior/neurological phenotype	0	NA
MP:0005449	MP:0005559	0.00680544	NA	0	3
MP:0005449	MP:0001951	0.00560448	NA	0	NA
MP:0005449	MP:0003947	0.00680544	NA	0	3
MP:0005449	MP:0003949	0.0114091	NA	0	3
MP:0005449	MP:0001560	0.0132106	NA	0	3
MP:0005449	MP:0002442	0.00560448	NA	0	NA
MP:0005449	MP:0001260	0.0108086	NA	0	3
MP:0005449	MP:0000187	0.00900721	NA	0	3
MP:0005449	MP:0005560	0.0060048	NA	0	3
MP:0005449	MP:0005280	0.00540432	NA	0	3
MP:0005449	MP:0005667	0.0128102	NA	0	3
MP:0005449	MP:0001783	0.00540432	NA	0	3
MP:0005449	MP:0004889	0.00580464	NA	0	3
MP:0000157	MP:0002110	0.00680544	NA	0	4
MP:0000157	MP:0003723	0.0070056	NA	0	4
MP:0000157	MP:0000137	0.0188151	skeleton phenotype	0	4
MP:0000157	MP:0000150	0.0202162	skeleton phenotype	0	4
MP:0000157	MP:0008271	0.00920737	skeleton phenotype	0	4
MP:0000157	MP:0004174	0.0060048	skeleton phenotype	0	4
MP:0000157	MP:0001262	0.00620496	NA	NA	NA
MP:0000157	MP:0001951	0.00560448	NA	0	4
MP:0002110	MP:0000914	0.0060048	NA	0	4
MP:0002110	MP:0003720	0.005004	NA	0	4
MP:0002110	MP:0003723	0.00960769	NA	0	4
MP:0002110	MP:0000137	0.00980785	NA	0	4
MP:0002110	MP:0000150	0.00900721	NA	0	4
MP:0002110	MP:0008271	0.00760608	NA	0	4
MP:0002110	MP:0005650	0.00560448	NA	NA	4
MP:0002110	MP:0001262	0.0070056	NA	NA	NA
MP:0002110	MP:0001392	0.00540432	NA	0	NA
MP:0000914	MP:0003720	0.0152122	NA	0	4
MP:0000914	MP:0000137	0.00540432	NA	0	4
MP:0000914	MP:0000150	0.00540432	NA	0	4
MP:0003720	MP:0000137	0.00800641	NA	0	4
MP:0003720	MP:0001700	0.00980785	NA	NA	NA
MP:0003720	MP:0000150	0.00620496	NA	0	4
MP:0003720	MP:0006042	0.00560448	NA	NA	NA
MP:0003720	MP:0004261	0.005004	NA	NA	4
MP:0003723	MP:0000137	0.0158127	NA	0	4
MP:0003723	MP:0009209	0.00640512	NA	0	NA
MP:0003723	MP:0000150	0.0102082	NA	0	4
MP:0003723	MP:0008271	0.0132106	NA	0	4
MP:0003723	MP:0004174	0.00860689	NA	0	4
MP:0003723	MP:0009205	0.00560448	NA	0	NA
MP:0003723	MP:0000443	0.0070056	NA	0	4
MP:0003723	MP:0001262	0.0184147	NA	NA	NA
MP:0003723	MP:0001392	0.00960769	NA	0	NA
MP:0003723	MP:0001258	0.00640512	NA	0	4
MP:0003723	MP:0003796	0.00900721	NA	NA	4
MP:0003723	MP:0002442	0.00820657	NA	0	NA
MP:0003723	MP:0002452	0.00740592	NA	0	NA
MP:0003723	MP:0000063	0.00860689	NA	0	4
MP:0003723	MP:0002427	0.00580464	NA	NA	4
MP:0000137	MP:0000150	0.0256205	skeleton phenotype	0	4
MP:0000137	MP:0008271	0.0118094	skeleton phenotype	0	4
MP:0000137	MP:0004174	0.011209	skeleton phenotype	0	4
MP:0000137	MP:0009205	0.00580464	NA	0	NA
MP:0000137	MP:0001961	0.00640512	NA	0	NA
MP:0000137	MP:0004173	0.005004	skeleton phenotype	NA	4
MP:0000137	MP:0000443	0.00640512	NA	0	4
MP:0000137	MP:0001262	0.0178143	NA	NA	NA
MP:0000137	MP:0001392	0.0114091	NA	0	NA
MP:0000137	MP:0001258	0.00760608	NA	0	4
MP:0000137	MP:0001951	0.00780624	NA	0	4
MP:0000137	MP:0000063	0.00640512	skeleton phenotype	0	4
MP:0002417	MP:0002224	0.00960769	NA	0	0
MP:0002417	MP:0001262	0.00860689	NA	NA	NA
MP:0002417	MP:0002442	0.00840673	NA	0	0
MP:0002417	MP:0002551	0.00820657	NA	0	0
MP:0001634	MP:0000274	0.00580464	cardiovascular system phenotype	NA	1
MP:0001634	MP:0001262	0.00940753	NA	NA	NA
MP:0001634	MP:0001392	0.00740592	NA	0	NA
MP:0001634	MP:0001951	0.005004	NA	0	NA
MP:0001634	MP:0002551	0.005004	NA	0	NA
MP:0001700	MP:0000269	0.00620496	NA	NA	1
MP:0009209	MP:0006361	0.0102082	reproductive system phenotype	0	2
MP:0009209	MP:0002209	0.0184147	reproductive system phenotype	0	2
MP:0009209	MP:0009205	0.0270216	reproductive system phenotype	0	2
MP:0009209	MP:0005116	0.00860689	NA	0	2
MP:0009209	MP:0003972	0.00580464	NA	0	2
MP:0009209	MP:0001116	0.0236189	reproductive system phenotype	0	2
MP:0009209	MP:0002224	0.00860689	NA	0	NA
MP:0009209	MP:0001262	0.0194155	NA	NA	NA
MP:0009209	MP:0001155	0.00840673	reproductive system phenotype	0	2
MP:0009209	MP:0009819	0.00540432	NA	NA	2
MP:0009209	MP:0001392	0.00760608	NA	0	NA
MP:0009209	MP:0000965	0.005004	NA	0	NA
MP:0009209	MP:0001926	0.0230184	reproductive system phenotype	0	2
MP:0009209	MP:0001922	0.00680544	reproductive system phenotype	0	2
MP:0009209	MP:0002442	0.00940753	NA	0	NA
MP:0009209	MP:0002452	0.00680544	NA	0	NA
MP:0009209	MP:0001927	0.00960769	reproductive system phenotype	0	2
MP:0009209	MP:0001925	0.016213	reproductive system phenotype	0	2
MP:0009209	MP:0001923	0.0134107	reproductive system phenotype	0	2
MP:0009209	MP:0003361	0.00780624	NA	0	2
MP:0009209	MP:0003967	0.0070056	NA	0	2
MP:0009209	MP:0003973	0.00580464	NA	0	2
MP:0009209	MP:0003969	0.0060048	NA	0	2
MP:0009209	MP:0001124	0.0146117	reproductive system phenotype	0	2
MP:0009209	MP:0006362	0.0164131	reproductive system phenotype	0	2
MP:0009209	MP:0001935	0.00960769	reproductive system phenotype	0	2
MP:0009209	MP:0005169	0.00720576	reproductive system phenotype	0	2
MP:0009209	MP:0005184	0.005004	NA	NA	2
MP:0006361	MP:0002209	0.00940753	reproductive system phenotype	0	2
MP:0006361	MP:0009205	0.00620496	reproductive system phenotype	0	2
MP:0006361	MP:0001116	0.00740592	reproductive system phenotype	0	2
MP:0006361	MP:0001926	0.00740592	reproductive system phenotype	0	2
MP:0006361	MP:0001925	0.00560448	reproductive system phenotype	0	2
MP:0006361	MP:0001124	0.00620496	reproductive system phenotype	0	2
MP:0006361	MP:0006362	0.00620496	reproductive system phenotype	0	2
MP:0002209	MP:0009205	0.041233	reproductive system phenotype	0	2
MP:0002209	MP:0005116	0.005004	NA	0	2
MP:0002209	MP:0001116	0.036229	reproductive system phenotype	0	2
MP:0002209	MP:0002224	0.00520416	NA	0	NA
MP:0002209	MP:0001262	0.0156125	NA	NA	NA
MP:0002209	MP:0001155	0.0166133	reproductive system phenotype	0	2
MP:0002209	MP:0001392	0.00740592	NA	0	NA
MP:0002209	MP:0001926	0.013811	reproductive system phenotype	0	2
MP:0002209	MP:0001922	0.011209	reproductive system phenotype	0	2
MP:0002209	MP:0001925	0.0336269	reproductive system phenotype	0	2
MP:0002209	MP:0001923	0.00920737	reproductive system phenotype	0	2
MP:0002209	MP:0003361	0.005004	NA	0	2
MP:0002209	MP:0001124	0.0426341	reproductive system phenotype	0	2
MP:0002209	MP:0006362	0.0466373	reproductive system phenotype	0	2
MP:0002209	MP:0002674	0.011209	reproductive system phenotype	0	2
MP:0002209	MP:0001932	0.0070056	reproductive system phenotype	0	2
MP:0002209	MP:0001935	0.00840673	reproductive system phenotype	0	2
MP:0002209	MP:0005169	0.0140112	reproductive system phenotype	0	2
MP:0002209	MP:0005168	0.005004	reproductive system phenotype	NA	2
MP:0001436	MP:0001262	0.00540432	NA	NA	3
MP:0001436	MP:0001392	0.00680544	behavior/neurological phenotype	NA	NA
MP:0000150	MP:0008271	0.00880705	skeleton phenotype	0	4
MP:0000150	MP:0004174	0.00800641	skeleton phenotype	0	4
MP:0000150	MP:0000443	0.00520416	NA	0	4
MP:0000150	MP:0001262	0.00920737	NA	NA	NA
MP:0000150	MP:0001392	0.00640512	NA	0	NA
MP:0000150	MP:0001258	0.00540432	NA	0	4
MP:0000150	MP:0001951	0.00620496	NA	0	4
MP:0006042	MP:0006205	0.00720576	NA	NA	1
MP:0006042	MP:0001262	0.00760608	NA	NA	NA
MP:0006042	MP:0001392	0.00540432	NA	NA	NA
MP:0008987	MP:0001262	0.0108086	NA	NA	NA
MP:0008987	MP:0001392	0.00660528	NA	0	NA
MP:0008987	MP:0002442	0.00540432	NA	0	0
MP:0008987	MP:0002452	0.005004	NA	0	0
MP:0004200	MP:0001262	0.00720576	growth/size phenotype	NA	NA
MP:0008271	MP:0001262	0.0110088	NA	NA	NA
MP:0008271	MP:0001392	0.00640512	NA	0	NA
MP:0002652	MP:0002189	0.00620496	NA	NA	1
MP:0001325	MP:0000847	0.00660528	NA	0	6
MP:0001325	MP:0009205	0.0060048	NA	0	NA
MP:0001325	MP:0001330	0.00760608	NA	NA	6
MP:0001325	MP:0001961	0.00880705	NA	0	6
MP:0001325	MP:0001262	0.0154123	NA	NA	NA
MP:0001325	MP:0001392	0.013811	NA	0	6
MP:0001325	MP:0000965	0.0282226	NA	0	6
MP:0001325	MP:0003169	0.00580464	NA	0	6
MP:0001325	MP:0003308	0.005004	NA	0	6
MP:0001325	MP:0008948	0.0120096	NA	0	6
MP:0001325	MP:0002442	0.00760608	NA	0	NA
MP:0001325	MP:0002452	0.00580464	NA	0	NA
MP:0001325	MP:0004166	0.00580464	NA	0	6
MP:0001325	MP:0001925	0.005004	NA	0	NA
MP:0002188	MP:0002189	0.00540432	NA	NA	1
MP:0002188	MP:0001262	0.00640512	NA	NA	NA
MP:0002188	MP:0004857	0.0060048	cardiovascular system phenotype	NA	1
MP:0004174	MP:0001961	0.00520416	NA	0	NA
MP:0004174	MP:0001262	0.0160128	NA	NA	NA
MP:0004174	MP:0001392	0.0128102	NA	0	NA
MP:0004174	MP:0000063	0.0060048	skeleton phenotype	0	4
MP:0000847	MP:0000774	0.00540432	nervous system phenotype	0	6
MP:0000847	MP:0001961	0.0118094	NA	0	6
MP:0000847	MP:0001262	0.0158127	NA	NA	NA
MP:0000847	MP:0000745	0.0108086	NA	0	6
MP:0000847	MP:0001392	0.0236189	NA	0	6
MP:0000847	MP:0000965	0.00640512	nervous system phenotype	0	6
MP:0000847	MP:0001525	0.00820657	NA	0	6
MP:0000847	MP:0001388	0.00520416	NA	0	6
MP:0000847	MP:0008948	0.00540432	nervous system phenotype	0	6
MP:0000847	MP:0001405	0.0122098	NA	0	6
MP:0000847	MP:0004166	0.011209	nervous system phenotype	0	6
MP:0000847	MP:0001925	0.00560448	NA	0	NA
MP:0002428	MP:0001961	0.00560448	NA	0	6
MP:0002428	MP:0001392	0.00580464	NA	0	6
MP:0002428	MP:0000965	0.00540432	NA	0	6
MP:0002428	MP:0003169	0.00560448	hearing/vestibular/ear phenotype	0	6
MP:0002428	MP:0004425	0.00540432	hearing/vestibular/ear phenotype	0	6
MP:0002428	MP:0001525	0.0060048	NA	0	6
MP:0002428	MP:0001388	0.00520416	NA	0	6
MP:0000774	MP:0001262	0.00980785	NA	NA	NA
MP:0000774	MP:0001392	0.00840673	NA	0	6
MP:0000274	MP:0002189	0.005004	NA	NA	1
MP:0000274	MP:0009205	0.00540432	NA	NA	NA
MP:0000274	MP:0000278	0.0102082	NA	NA	1
MP:0000274	MP:0008022	0.00860689	cardiovascular system phenotype	2	1
MP:0000274	MP:0002224	0.00640512	NA	NA	NA
MP:0000274	MP:0001262	0.0110088	NA	2	NA
MP:0000274	MP:0001392	0.00840673	NA	NA	NA
MP:0000274	MP:0002442	0.00640512	NA	NA	NA
MP:0000274	MP:0005140	0.0104083	NA	NA	1
MP:0000274	MP:0004857	0.0134107	cardiovascular system phenotype	NA	1
MP:0000274	MP:0003921	0.0148118	cardiovascular system phenotype	2	1
MP:0002989	MP:0001262	0.00660528	NA	NA	NA
MP:0002989	MP:0002827	0.00660528	renal/urinary system phenotype	NA	0
MP:0002989	MP:0002703	0.00540432	renal/urinary system phenotype	NA	0
MP:0002989	MP:0002707	0.00560448	renal/urinary system phenotype	NA	0
MP:0002189	MP:0004067	0.0116093	NA	NA	1
MP:0009205	MP:0001961	0.00660528	NA	0	NA
MP:0009205	MP:0005116	0.00960769	NA	0	2
MP:0009205	MP:0003972	0.00520416	NA	0	2
MP:0009205	MP:0001116	0.0522418	reproductive system phenotype	0	2
MP:0009205	MP:0002224	0.0104083	NA	0	NA
MP:0009205	MP:0001262	0.0266213	NA	NA	NA
MP:0009205	MP:0001155	0.020016	reproductive system phenotype	0	2
MP:0009205	MP:0009819	0.00740592	NA	NA	2
MP:0009205	MP:0001392	0.0140112	NA	0	NA
MP:0009205	MP:0000965	0.00720576	NA	0	NA
MP:0009205	MP:0001926	0.0166133	reproductive system phenotype	0	2
MP:0009205	MP:0001922	0.0152122	reproductive system phenotype	0	2
MP:0009205	MP:0003949	0.00560448	NA	0	NA
MP:0009205	MP:0001560	0.00580464	NA	0	NA
MP:0009205	MP:0002442	0.0108086	NA	0	NA
MP:0009205	MP:0002452	0.00720576	NA	0	NA
MP:0009205	MP:0004166	0.00560448	NA	0	NA
MP:0009205	MP:0001260	0.0060048	NA	0	NA
MP:0009205	MP:0001927	0.00580464	reproductive system phenotype	0	2
MP:0009205	MP:0001925	0.0398319	reproductive system phenotype	0	2
MP:0009205	MP:0001923	0.0120096	reproductive system phenotype	0	2
MP:0009205	MP:0003361	0.00840673	NA	0	2
MP:0009205	MP:0003967	0.0070056	NA	0	2
MP:0009205	MP:0003973	0.00720576	NA	0	2
MP:0009205	MP:0003969	0.005004	NA	0	2
MP:0009205	MP:0001124	0.0374299	reproductive system phenotype	0	2
MP:0009205	MP:0006362	0.0454363	reproductive system phenotype	0	2
MP:0009205	MP:0002674	0.0104083	reproductive system phenotype	0	2
MP:0009205	MP:0001932	0.00680544	reproductive system phenotype	0	2
MP:0009205	MP:0001935	0.0120096	reproductive system phenotype	0	2
MP:0009205	MP:0005169	0.0158127	reproductive system phenotype	0	2
MP:0006205	MP:0002718	0.0106085	NA	NA	1
MP:0000278	MP:0008022	0.00540432	NA	NA	1
MP:0000278	MP:0001262	0.0060048	NA	NA	NA
MP:0000278	MP:0001392	0.005004	NA	NA	NA
MP:0000278	MP:0005140	0.0070056	NA	1	1
MP:0000278	MP:0003921	0.00820657	NA	NA	1
MP:0001961	MP:0001262	0.030024	NA	NA	NA
MP:0001961	MP:0000745	0.0136109	behavior/neurological phenotype	0	6
MP:0001961	MP:0001392	0.0404323	behavior/neurological phenotype	0	6
MP:0001961	MP:0000965	0.0160128	NA	0	6
MP:0001961	MP:0001970	0.00740592	NA	0	NA
MP:0001961	MP:0003169	0.0124099	NA	0	6
MP:0001961	MP:0003308	0.0114091	NA	0	6
MP:0001961	MP:0004425	0.00580464	NA	0	6
MP:0001961	MP:0001525	0.0160128	behavior/neurological phenotype	0	6
MP:0001961	MP:0001388	0.0144115	behavior/neurological phenotype	0	6
MP:0001961	MP:0008948	0.00880705	NA	0	6
MP:0001961	MP:0001405	0.0148118	behavior/neurological phenotype	0	6
MP:0001961	MP:0001515	0.00960769	behavior/neurological phenotype	0	6
MP:0001961	MP:0000753	0.00540432	behavior/neurological phenotype	NA	6
MP:0001961	MP:0001967	0.00900721	NA	0	6
MP:0001961	MP:0004738	0.0104083	NA	0	6
MP:0001961	MP:0002442	0.0060048	NA	0	NA
MP:0001961	MP:0004166	0.00800641	NA	0	6
MP:0001961	MP:0001260	0.00580464	NA	0	NA
MP:0001961	MP:0000032	0.00520416	NA	0	6
MP:0001961	MP:0001925	0.00560448	NA	0	NA
MP:0001961	MP:0000063	0.005004	NA	0	NA
MP:0001961	MP:0005404	0.005004	NA	NA	6
MP:0001961	MP:0008779	0.005004	behavior/neurological phenotype	NA	6
MP:0001961	MP:0002733	0.00640512	NA	NA	NA
MP:0001961	MP:0001413	0.0104083	behavior/neurological phenotype	0	6
MP:0001961	MP:0001362	0.00660528	behavior/neurological phenotype	0	6
MP:0005116	MP:0003972	0.00980785	homeostasis/metabolism phenotype	0	2
MP:0005116	MP:0001116	0.00860689	NA	0	2
MP:0005116	MP:0001262	0.00820657	NA	NA	NA
MP:0005116	MP:0001926	0.00680544	NA	0	2
MP:0005116	MP:0001260	0.005004	NA	0	NA
MP:0005116	MP:0001927	0.00560448	NA	0	2
MP:0005116	MP:0001925	0.00580464	NA	0	2
MP:0005116	MP:0003361	0.0122098	homeostasis/metabolism phenotype	0	2
MP:0005116	MP:0003967	0.00840673	homeostasis/metabolism phenotype	0	2
MP:0005116	MP:0003973	0.0126101	homeostasis/metabolism phenotype	0	2
MP:0005116	MP:0003969	0.00720576	homeostasis/metabolism phenotype	0	2
MP:0005116	MP:0006362	0.00540432	NA	0	2
MP:0003972	MP:0001262	0.00520416	NA	NA	NA
MP:0003972	MP:0003361	0.00620496	homeostasis/metabolism phenotype	0	2
MP:0003972	MP:0003967	0.005004	homeostasis/metabolism phenotype	0	2
MP:0002199	MP:0001392	0.005004	NA	0	6
MP:0002199	MP:0004166	0.00680544	nervous system phenotype	0	6
MP:0000443	MP:0001262	0.00840673	NA	NA	NA
MP:0001116	MP:0002224	0.00760608	NA	0	NA
MP:0001116	MP:0001262	0.0198159	NA	NA	NA
MP:0001116	MP:0001155	0.0182146	reproductive system phenotype	0	2
MP:0001116	MP:0009819	0.00560448	NA	NA	2
MP:0001116	MP:0001392	0.00940753	NA	0	NA
MP:0001116	MP:0001926	0.0160128	reproductive system phenotype	0	2
MP:0001116	MP:0001922	0.0106085	reproductive system phenotype	0	2
MP:0001116	MP:0002442	0.00760608	NA	0	NA
MP:0001116	MP:0002452	0.00540432	NA	0	NA
MP:0001116	MP:0001260	0.00520416	NA	0	NA
MP:0001116	MP:0001927	0.00540432	reproductive system phenotype	0	2
MP:0001116	MP:0001925	0.0316253	reproductive system phenotype	0	2
MP:0001116	MP:0001923	0.00960769	reproductive system phenotype	0	2
MP:0001116	MP:0003361	0.00740592	NA	0	2
MP:0001116	MP:0003967	0.00620496	NA	0	2
MP:0001116	MP:0003973	0.0060048	NA	0	2
MP:0001116	MP:0003969	0.005004	NA	0	2
MP:0001116	MP:0001124	0.0308247	reproductive system phenotype	0	2
MP:0001116	MP:0006362	0.0380304	reproductive system phenotype	0	2
MP:0001116	MP:0002674	0.0070056	reproductive system phenotype	0	2
MP:0001116	MP:0001932	0.00560448	reproductive system phenotype	0	2
MP:0001116	MP:0001935	0.00960769	reproductive system phenotype	0	2
MP:0001116	MP:0005169	0.0146117	reproductive system phenotype	0	2
MP:0001575	MP:0001262	0.00720576	NA	NA	NA
MP:0001575	MP:0001392	0.00740592	NA	0	NA
MP:0001575	MP:0001951	0.0128102	NA	0	4
MP:0000511	MP:0001262	0.00620496	NA	NA	NA
MP:0000511	MP:0002442	0.0060048	NA	0	0
MP:0000511	MP:0002452	0.00560448	NA	0	0
MP:0000511	MP:0001858	0.00540432	NA	0	0
MP:0008022	MP:0001262	0.00520416	NA	2	NA
MP:0008022	MP:0005140	0.00640512	NA	NA	1
MP:0008022	MP:0003921	0.0118094	cardiovascular system phenotype	2	1
MP:0002224	MP:0001262	0.0282226	NA	NA	NA
MP:0002224	MP:0001392	0.0106085	NA	0	NA
MP:0002224	MP:0008943	0.00520416	NA	NA	0
MP:0002224	MP:0001926	0.00540432	NA	0	NA
MP:0002224	MP:0003949	0.00580464	NA	0	NA
MP:0002224	MP:0000333	0.00860689	NA	0	0
MP:0002224	MP:0006410	0.00620496	NA	0	0
MP:0002224	MP:0002827	0.00960769	NA	0	0
MP:0002224	MP:0000240	0.0128102	NA	0	0
MP:0002224	MP:0002442	0.0368295	NA	0	0
MP:0002224	MP:0002452	0.0284227	NA	0	0
MP:0002224	MP:0002551	0.005004	NA	0	0
MP:0002224	MP:0002405	0.00940753	NA	0	0
MP:0002224	MP:0002022	0.00680544	NA	0	0
MP:0002224	MP:0002018	0.0060048	NA	0	0
MP:0002224	MP:0002406	0.00900721	NA	0	0
MP:0002224	MP:0004947	0.00520416	NA	0	0
MP:0002224	MP:0001925	0.005004	NA	0	NA
MP:0002224	MP:0001124	0.00520416	NA	0	NA
MP:0002224	MP:0006362	0.00560448	NA	0	NA
MP:0002224	MP:0001844	0.0118094	NA	0	0
MP:0002224	MP:0008555	0.00660528	NA	0	0
MP:0002224	MP:0008568	0.00760608	NA	0	0
MP:0002224	MP:0001860	0.00720576	NA	0	0
MP:0002224	MP:0000701	0.0186149	NA	0	0
MP:0002224	MP:0000696	0.00740592	NA	0	0
MP:0002224	MP:0002356	0.00940753	NA	0	0
MP:0002224	MP:0002357	0.0188151	NA	0	0
MP:0002224	MP:0001859	0.00780624	NA	0	0
MP:0002224	MP:0008713	0.00780624	NA	0	0
MP:0002224	MP:0000599	0.00820657	NA	0	0
MP:0002224	MP:0004847	0.00520416	NA	0	0
MP:0002224	MP:0002367	0.0060048	NA	0	0
MP:0002224	MP:0008826	0.00580464	NA	0	0
MP:0002224	MP:0001858	0.00560448	NA	0	0
MP:0001262	MP:0000745	0.0186149	NA	NA	NA
MP:0001262	MP:0001392	0.067454	NA	NA	NA
MP:0001262	MP:0000965	0.0180144	NA	NA	NA
MP:0001262	MP:0001970	0.0110088	NA	NA	3
MP:0001262	MP:0000746	0.00740592	NA	NA	NA
MP:0001262	MP:0003169	0.00940753	NA	NA	NA
MP:0001262	MP:0003308	0.00820657	NA	NA	NA
MP:0001262	MP:0005559	0.00960769	NA	NA	3
MP:0001262	MP:0001258	0.0182146	growth/size phenotype	NA	NA
MP:0001262	MP:0001525	0.013811	NA	NA	NA
MP:0001262	MP:0001388	0.0158127	NA	NA	NA
MP:0001262	MP:0000628	0.00720576	NA	NA	3
MP:0001262	MP:0008948	0.00980785	NA	NA	NA
MP:0001262	MP:0008943	0.005004	NA	NA	NA
MP:0001262	MP:0002207	0.00820657	NA	NA	NA
MP:0001262	MP:0001405	0.0180144	NA	NA	NA
MP:0001262	MP:0001951	0.0120096	NA	NA	NA
MP:0001262	MP:0001926	0.0132106	NA	NA	NA
MP:0001262	MP:0001922	0.0148118	NA	NA	NA
MP:0001262	MP:0001515	0.0130104	NA	NA	NA
MP:0001262	MP:0000753	0.00640512	NA	NA	NA
MP:0001262	MP:0001967	0.005004	NA	NA	NA
MP:0001262	MP:0004738	0.00840673	NA	NA	NA
MP:0001262	MP:0003947	0.0156125	NA	NA	3
MP:0001262	MP:0003949	0.0216173	NA	NA	3
MP:0001262	MP:0003796	0.00740592	NA	NA	NA
MP:0001262	MP:0000333	0.00620496	NA	NA	NA
MP:0001262	MP:0002827	0.0106085	NA	NA	NA
MP:0001262	MP:0002703	0.00840673	NA	NA	NA
MP:0001262	MP:0000240	0.00560448	NA	NA	NA
MP:0001262	MP:0001560	0.0208167	NA	NA	3
MP:0001262	MP:0003564	0.00640512	NA	NA	3
MP:0001262	MP:0002442	0.0314251	NA	NA	NA
MP:0001262	MP:0002452	0.0230184	NA	NA	NA
MP:0001262	MP:0002551	0.00580464	NA	NA	NA
MP:0001262	MP:0002405	0.00920737	NA	NA	NA
MP:0001262	MP:0002022	0.00520416	NA	NA	NA
MP:0001262	MP:0002018	0.00720576	NA	NA	NA
MP:0001262	MP:0002406	0.00980785	NA	NA	NA
MP:0001262	MP:0004166	0.0134107	NA	NA	NA
MP:0001262	MP:0001260	0.0126101	growth/size phenotype	NA	3
MP:0001262	MP:0000187	0.0164131	NA	NA	3
MP:0001262	MP:0005140	0.00540432	NA	NA	NA
MP:0001262	MP:0001927	0.0070056	NA	NA	NA
MP:0001262	MP:0004947	0.005004	NA	NA	NA
MP:0001262	MP:0006357	0.0102082	NA	NA	NA
MP:0001262	MP:0001925	0.0168135	NA	NA	NA
MP:0001262	MP:0001923	0.0178143	NA	NA	NA
MP:0001262	MP:0000063	0.0168135	NA	NA	NA
MP:0001262	MP:0003361	0.005004	NA	NA	NA
MP:0001262	MP:0003973	0.00640512	NA	NA	NA
MP:0001262	MP:0001124	0.0148118	NA	NA	NA
MP:0001262	MP:0006362	0.0174139	NA	NA	NA
MP:0001262	MP:0002674	0.005004	NA	NA	NA
MP:0001262	MP:0001570	0.00760608	NA	NA	3
MP:0001262	MP:0001844	0.0070056	NA	NA	NA
MP:0001262	MP:0004700	0.00520416	NA	NA	3
MP:0001262	MP:0008568	0.00780624	NA	NA	NA
MP:0001262	MP:0001463	0.00840673	NA	NA	NA
MP:0001262	MP:0002182	0.0060048	NA	NA	3
MP:0001262	MP:0004857	0.00820657	NA	NA	NA
MP:0001262	MP:0001505	0.00740592	NA	NA	3
MP:0001262	MP:0001860	0.00660528	NA	NA	NA
MP:0001262	MP:0000701	0.00760608	NA	NA	NA
MP:0001262	MP:0003911	0.00640512	NA	NA	3
MP:0001262	MP:0001762	0.00560448	NA	NA	3
MP:0001262	MP:0005215	0.00860689	NA	NA	3
MP:0001262	MP:0005560	0.0158127	NA	NA	3
MP:0001262	MP:0005280	0.00820657	NA	NA	3
MP:0001262	MP:0002356	0.00580464	NA	NA	NA
MP:0001262	MP:0002357	0.00840673	NA	NA	NA
MP:0001262	MP:0001859	0.00680544	NA	NA	NA
MP:0001262	MP:0005459	0.0070056	NA	NA	3
MP:0001262	MP:0005667	0.0132106	NA	NA	3
MP:0001262	MP:0008713	0.00940753	NA	NA	NA
MP:0001262	MP:0005292	0.0116093	NA	NA	3
MP:0001262	MP:0000599	0.00880705	NA	NA	NA
MP:0001262	MP:0001935	0.0166133	NA	NA	NA
MP:0001262	MP:0005293	0.011209	NA	NA	3
MP:0001262	MP:0005404	0.00760608	NA	NA	NA
MP:0001262	MP:0003921	0.0060048	NA	2	NA
MP:0001262	MP:0005289	0.00800641	NA	NA	3
MP:0001262	MP:0001783	0.0102082	NA	NA	3
MP:0001262	MP:0005333	0.00580464	NA	NA	3
MP:0001262	MP:0009398	0.00560448	NA	NA	3
MP:0001262	MP:0008779	0.00880705	NA	NA	NA
MP:0001262	MP:0000950	0.00640512	NA	NA	NA
MP:0001262	MP:0002734	0.00660528	NA	NA	3
MP:0001262	MP:0001468	0.0060048	NA	NA	NA
MP:0001262	MP:0002733	0.00860689	NA	NA	3
MP:0001262	MP:0004847	0.00920737	NA	NA	NA
MP:0001262	MP:0002367	0.005004	NA	NA	NA
MP:0001262	MP:0002707	0.00640512	NA	NA	NA
MP:0001262	MP:0004889	0.0116093	NA	NA	3
MP:0001262	MP:0003644	0.00580464	NA	NA	NA
MP:0001262	MP:0001242	0.00620496	NA	NA	3
MP:0001262	MP:0005565	0.00740592	NA	NA	NA
MP:0001262	MP:0002427	0.00580464	growth/size phenotype	NA	NA
MP:0001262	MP:0001413	0.0140112	NA	NA	NA
MP:0001262	MP:0001362	0.0118094	NA	NA	NA
MP:0001262	MP:0003062	0.00520416	NA	NA	3
MP:0001262	MP:0001858	0.00580464	NA	NA	NA
MP:0001262	MP:0008844	0.00620496	NA	NA	3
MP:0001155	MP:0001926	0.00660528	reproductive system phenotype	0	2
MP:0001155	MP:0001925	0.0176141	reproductive system phenotype	0	2
MP:0001155	MP:0001124	0.0152122	reproductive system phenotype	0	2
MP:0001155	MP:0006362	0.0178143	reproductive system phenotype	0	2
MP:0001155	MP:0005169	0.0130104	reproductive system phenotype	0	2
MP:0000745	MP:0001392	0.0264211	behavior/neurological phenotype	0	6
MP:0000745	MP:0000746	0.005004	behavior/neurological phenotype	NA	6
MP:0000745	MP:0001525	0.00960769	behavior/neurological phenotype	0	6
MP:0000745	MP:0001388	0.00560448	behavior/neurological phenotype	0	6
MP:0000745	MP:0001405	0.00940753	behavior/neurological phenotype	0	6
MP:0000745	MP:0004166	0.00540432	NA	0	6
MP:0000745	MP:0005404	0.00540432	NA	NA	6
MP:0001392	MP:0000965	0.020016	NA	0	6
MP:0001392	MP:0001970	0.0128102	NA	0	NA
MP:0001392	MP:0000746	0.00900721	behavior/neurological phenotype	NA	6
MP:0001392	MP:0003169	0.0130104	NA	0	6
MP:0001392	MP:0003308	0.011209	NA	0	6
MP:0001392	MP:0004425	0.00680544	NA	0	6
MP:0001392	MP:0005559	0.00620496	NA	0	NA
MP:0001392	MP:0001258	0.00860689	NA	0	NA
MP:0001392	MP:0001525	0.0244195	behavior/neurological phenotype	0	6
MP:0001392	MP:0001388	0.0218175	behavior/neurological phenotype	0	6
MP:0001392	MP:0008948	0.0116093	NA	0	6
MP:0001392	MP:0002207	0.0106085	NA	0	6
MP:0001392	MP:0001405	0.0270216	behavior/neurological phenotype	0	6
MP:0001392	MP:0001951	0.0120096	NA	0	NA
MP:0001392	MP:0001926	0.005004	NA	0	NA
MP:0001392	MP:0001922	0.00800641	NA	0	NA
MP:0001392	MP:0001515	0.0128102	behavior/neurological phenotype	0	6
MP:0001392	MP:0000753	0.00760608	behavior/neurological phenotype	NA	6
MP:0001392	MP:0001967	0.00860689	NA	0	6
MP:0001392	MP:0004738	0.0114091	NA	0	6
MP:0001392	MP:0003947	0.00920737	NA	0	NA
MP:0001392	MP:0003949	0.0122098	NA	0	NA
MP:0001392	MP:0001560	0.0118094	NA	0	NA
MP:0001392	MP:0002442	0.0142114	NA	0	NA
MP:0001392	MP:0002452	0.0102082	NA	0	NA
MP:0001392	MP:0002406	0.005004	NA	0	NA
MP:0001392	MP:0001891	0.005004	NA	0	6
MP:0001392	MP:0004166	0.0146117	NA	0	6
MP:0001392	MP:0001260	0.0140112	NA	0	NA
MP:0001392	MP:0000187	0.010008	NA	0	NA
MP:0001392	MP:0000032	0.00540432	NA	0	6
MP:0001392	MP:0005140	0.00520416	NA	NA	NA
MP:0001392	MP:0006357	0.00540432	NA	NA	NA
MP:0001392	MP:0001925	0.0126101	NA	0	NA
MP:0001392	MP:0001923	0.00800641	NA	0	NA
MP:0001392	MP:0000063	0.0106085	NA	0	NA
MP:0001392	MP:0001124	0.00840673	NA	0	NA
MP:0001392	MP:0006362	0.00960769	NA	0	NA
MP:0001392	MP:0001570	0.00520416	NA	0	NA
MP:0001392	MP:0001463	0.0144115	behavior/neurological phenotype	0	6
MP:0001392	MP:0001462	0.0060048	behavior/neurological phenotype	NA	6
MP:0001392	MP:0002182	0.00660528	NA	NA	NA
MP:0001392	MP:0001505	0.00660528	behavior/neurological phenotype	NA	NA
MP:0001392	MP:0005560	0.00900721	NA	0	NA
MP:0001392	MP:0005280	0.00580464	NA	0	NA
MP:0001392	MP:0005667	0.00860689	NA	0	NA
MP:0001392	MP:0008713	0.00520416	NA	0	NA
MP:0001392	MP:0005292	0.0060048	NA	0	NA
MP:0001392	MP:0000599	0.00540432	NA	0	NA
MP:0001392	MP:0001935	0.00740592	NA	0	NA
MP:0001392	MP:0005293	0.00620496	NA	0	NA
MP:0001392	MP:0005404	0.0110088	NA	NA	6
MP:0001392	MP:0001783	0.00580464	NA	0	NA
MP:0001392	MP:0005333	0.00540432	NA	NA	NA
MP:0001392	MP:0008779	0.00720576	behavior/neurological phenotype	NA	6
MP:0001392	MP:0000950	0.00740592	NA	NA	6
MP:0001392	MP:0002734	0.00720576	NA	NA	NA
MP:0001392	MP:0001468	0.00680544	behavior/neurological phenotype	NA	6
MP:0001392	MP:0002733	0.00960769	NA	NA	NA
MP:0001392	MP:0003997	0.00520416	NA	NA	6
MP:0001392	MP:0001413	0.0174139	behavior/neurological phenotype	0	6
MP:0001392	MP:0001362	0.0180144	behavior/neurological phenotype	0	6
MP:0001392	MP:0002915	0.0060048	NA	NA	6
MP:0001392	MP:0003062	0.00540432	behavior/neurological phenotype	NA	NA
MP:0000965	MP:0003169	0.0246197	NA	0	6
MP:0000965	MP:0003308	0.0240192	NA	0	6
MP:0000965	MP:0004425	0.00580464	NA	0	6
MP:0000965	MP:0008947	0.00640512	nervous system phenotype	NA	6
MP:0000965	MP:0001525	0.00880705	NA	0	6
MP:0000965	MP:0001388	0.00780624	NA	0	6
MP:0000965	MP:0008948	0.0220176	nervous system phenotype	0	6
MP:0000965	MP:0001405	0.00580464	NA	0	6
MP:0000965	MP:0001967	0.0114091	NA	0	6
MP:0000965	MP:0004738	0.0168135	NA	0	6
MP:0000965	MP:0002442	0.00680544	NA	0	NA
MP:0000965	MP:0002452	0.00520416	NA	0	NA
MP:0000965	MP:0004166	0.00680544	nervous system phenotype	0	6
MP:0000965	MP:0000032	0.00880705	NA	0	6
MP:0000965	MP:0001925	0.00580464	NA	0	NA
MP:0000965	MP:0004736	0.00640512	NA	NA	6
MP:0001970	MP:0001260	0.00520416	NA	0	3
MP:0001970	MP:0002735	0.00540432	NA	NA	3
MP:0001970	MP:0002734	0.00920737	NA	NA	3
MP:0001970	MP:0002733	0.0206165	NA	NA	3
MP:0001970	MP:0001413	0.00540432	NA	0	NA
MP:0001970	MP:0001362	0.00580464	NA	0	NA
MP:0003169	MP:0003308	0.0244195	hearing/vestibular/ear phenotype	0	6
MP:0003169	MP:0004425	0.00660528	hearing/vestibular/ear phenotype	0	6
MP:0003169	MP:0001525	0.00880705	NA	0	6
MP:0003169	MP:0001388	0.00760608	NA	0	6
MP:0003169	MP:0008948	0.0102082	NA	0	6
MP:0003169	MP:0001967	0.0120096	hearing/vestibular/ear phenotype	0	6
MP:0003169	MP:0004738	0.0188151	hearing/vestibular/ear phenotype	0	6
MP:0003169	MP:0000032	0.00940753	hearing/vestibular/ear phenotype	0	6
MP:0003169	MP:0004736	0.0070056	hearing/vestibular/ear phenotype	NA	6
MP:0003169	MP:0006329	0.005004	hearing/vestibular/ear phenotype	NA	6
MP:0003308	MP:0004425	0.005004	hearing/vestibular/ear phenotype	0	6
MP:0003308	MP:0001525	0.00720576	NA	0	6
MP:0003308	MP:0001388	0.00640512	NA	0	6
MP:0003308	MP:0008948	0.010008	NA	0	6
MP:0003308	MP:0001967	0.0114091	hearing/vestibular/ear phenotype	0	6
MP:0003308	MP:0004738	0.0158127	hearing/vestibular/ear phenotype	0	6
MP:0003308	MP:0000032	0.00880705	hearing/vestibular/ear phenotype	0	6
MP:0003308	MP:0004736	0.00640512	hearing/vestibular/ear phenotype	NA	6
MP:0004425	MP:0001525	0.00660528	NA	0	6
MP:0004425	MP:0001388	0.00620496	NA	0	6
MP:0005559	MP:0003947	0.0070056	homeostasis/metabolism phenotype	0	3
MP:0005559	MP:0003949	0.0102082	homeostasis/metabolism phenotype	0	3
MP:0005559	MP:0001560	0.015012	homeostasis/metabolism phenotype	0	3
MP:0005559	MP:0003564	0.00540432	NA	0	3
MP:0005559	MP:0001260	0.00900721	NA	0	3
MP:0005559	MP:0000187	0.00780624	homeostasis/metabolism phenotype	0	3
MP:0005559	MP:0005215	0.00920737	NA	0	3
MP:0005559	MP:0005667	0.0070056	homeostasis/metabolism phenotype	0	3
MP:0005559	MP:0005293	0.0118094	homeostasis/metabolism phenotype	0	3
MP:0001258	MP:0000063	0.0060048	NA	0	4
MP:0001525	MP:0001388	0.0154123	behavior/neurological phenotype	0	6
MP:0001525	MP:0008948	0.00520416	NA	0	6
MP:0001525	MP:0001405	0.00760608	behavior/neurological phenotype	0	6
MP:0001525	MP:0001967	0.00740592	NA	0	6
MP:0001525	MP:0004738	0.00780624	NA	0	6
MP:0001388	MP:0008948	0.00520416	NA	0	6
MP:0001388	MP:0001405	0.005004	behavior/neurological phenotype	0	6
MP:0001388	MP:0001967	0.00680544	NA	0	6
MP:0001388	MP:0004738	0.00640512	NA	0	6
MP:0001388	MP:0001413	0.00520416	behavior/neurological phenotype	0	6
MP:0000628	MP:0009503	0.00660528	NA	NA	3
MP:0000628	MP:0001882	0.00620496	NA	NA	3
MP:0008948	MP:0001967	0.0060048	NA	0	6
MP:0008948	MP:0004738	0.00720576	NA	0	6
MP:0002207	MP:0001463	0.011209	NA	0	6
MP:0002207	MP:0002912	0.0060048	nervous system phenotype	NA	6
MP:0002207	MP:0001468	0.00800641	NA	NA	6
MP:0002207	MP:0001362	0.00540432	NA	0	6
MP:0002207	MP:0002915	0.00560448	nervous system phenotype	NA	6
MP:0002409	MP:0002442	0.013811	immune system phenotype	0	0
MP:0002409	MP:0002452	0.010008	immune system phenotype	0	0
MP:0002409	MP:0002406	0.0106085	immune system phenotype	0	0
MP:0002409	MP:0001844	0.00520416	immune system phenotype	0	0
MP:0002409	MP:0008555	0.00540432	immune system phenotype	0	0
MP:0002409	MP:0008568	0.00720576	immune system phenotype	0	0
MP:0002409	MP:0008713	0.00720576	NA	0	0
MP:0002409	MP:0009785	0.00740592	NA	NA	0
MP:0001405	MP:0001515	0.00520416	behavior/neurological phenotype	0	6
MP:0001405	MP:0004166	0.005004	NA	0	6
MP:0001405	MP:0001463	0.00560448	behavior/neurological phenotype	0	6
MP:0001405	MP:0001413	0.005004	behavior/neurological phenotype	0	6
MP:0001405	MP:0001362	0.0060048	behavior/neurological phenotype	0	6
MP:0001926	MP:0001922	0.00660528	reproductive system phenotype	0	2
MP:0001926	MP:0001927	0.00740592	reproductive system phenotype	0	2
MP:0001926	MP:0001925	0.0182146	reproductive system phenotype	0	2
MP:0001926	MP:0001923	0.00640512	reproductive system phenotype	0	2
MP:0001926	MP:0003361	0.00620496	NA	0	2
MP:0001926	MP:0003969	0.005004	NA	0	2
MP:0001926	MP:0001124	0.0114091	reproductive system phenotype	0	2
MP:0001926	MP:0006362	0.0130104	reproductive system phenotype	0	2
MP:0001926	MP:0001935	0.00520416	reproductive system phenotype	0	2
MP:0001926	MP:0005169	0.00560448	reproductive system phenotype	0	2
MP:0001926	MP:0005168	0.005004	reproductive system phenotype	NA	2
MP:0001922	MP:0001925	0.00760608	reproductive system phenotype	0	2
MP:0001922	MP:0001923	0.00820657	reproductive system phenotype	0	2
MP:0001922	MP:0001124	0.0120096	reproductive system phenotype	0	2
MP:0001922	MP:0006362	0.0142114	reproductive system phenotype	0	2
MP:0001922	MP:0002674	0.00740592	reproductive system phenotype	0	2
MP:0001922	MP:0001935	0.00900721	reproductive system phenotype	0	2
MP:0001515	MP:0001413	0.0070056	behavior/neurological phenotype	0	6
MP:0001967	MP:0004738	0.0108086	hearing/vestibular/ear phenotype	0	6
MP:0001967	MP:0000032	0.00680544	hearing/vestibular/ear phenotype	0	6
MP:0004738	MP:0000032	0.00840673	hearing/vestibular/ear phenotype	0	6
MP:0004738	MP:0004736	0.00620496	hearing/vestibular/ear phenotype	NA	6
MP:0003947	MP:0003949	0.0346277	homeostasis/metabolism phenotype	0	3
MP:0003947	MP:0001560	0.0110088	homeostasis/metabolism phenotype	0	3
MP:0003947	MP:0002442	0.00620496	NA	0	NA
MP:0003947	MP:0001260	0.00820657	NA	0	3
MP:0003947	MP:0000187	0.0208167	homeostasis/metabolism phenotype	0	3
MP:0003947	MP:0005560	0.00720576	homeostasis/metabolism phenotype	0	3
MP:0003947	MP:0005280	0.00720576	homeostasis/metabolism phenotype	0	3
MP:0003947	MP:0005667	0.00720576	homeostasis/metabolism phenotype	0	3
MP:0003947	MP:0000599	0.00620496	NA	0	NA
MP:0003947	MP:0004847	0.00520416	NA	0	NA
MP:0003949	MP:0001560	0.0186149	homeostasis/metabolism phenotype	0	3
MP:0003949	MP:0002442	0.00780624	NA	0	NA
MP:0003949	MP:0001260	0.0110088	NA	0	3
MP:0003949	MP:0000187	0.0306245	homeostasis/metabolism phenotype	0	3
MP:0003949	MP:0001570	0.00520416	homeostasis/metabolism phenotype	0	3
MP:0003949	MP:0005215	0.00520416	NA	0	3
MP:0003949	MP:0005560	0.0126101	homeostasis/metabolism phenotype	0	3
MP:0003949	MP:0005280	0.0156125	homeostasis/metabolism phenotype	0	3
MP:0003949	MP:0005667	0.0114091	homeostasis/metabolism phenotype	0	3
MP:0003949	MP:0005292	0.00620496	homeostasis/metabolism phenotype	0	3
MP:0003949	MP:0000599	0.00740592	NA	0	NA
MP:0003949	MP:0005293	0.00720576	homeostasis/metabolism phenotype	0	3
MP:0003949	MP:0005437	0.00520416	homeostasis/metabolism phenotype	NA	3
MP:0003949	MP:0001783	0.00640512	NA	0	3
MP:0003949	MP:0004847	0.00560448	NA	0	NA
MP:0003949	MP:0004889	0.00520416	homeostasis/metabolism phenotype	0	3
MP:0003796	MP:0000063	0.00580464	skeleton phenotype	NA	4
MP:0000333	MP:0006410	0.00520416	hematopoietic system phenotype	0	0
MP:0002827	MP:0002703	0.0116093	renal/urinary system phenotype	NA	0
MP:0002827	MP:0002442	0.010008	NA	0	0
MP:0002827	MP:0002452	0.00720576	NA	0	0
MP:0002827	MP:0001844	0.0070056	NA	0	0
MP:0002827	MP:0000701	0.00520416	NA	0	0
MP:0002827	MP:0002357	0.00520416	NA	0	0
MP:0002827	MP:0001859	0.0142114	NA	0	0
MP:0002827	MP:0005160	0.00920737	NA	NA	0
MP:0002827	MP:0005565	0.00660528	NA	NA	0
MP:0002703	MP:0001859	0.00640512	NA	NA	0
MP:0002703	MP:0005565	0.00740592	NA	NA	0
MP:0000240	MP:0002442	0.0070056	NA	0	0
MP:0000240	MP:0002452	0.00540432	NA	0	0
MP:0000240	MP:0002357	0.00560448	NA	0	0
MP:0001560	MP:0003564	0.00980785	NA	0	3
MP:0001560	MP:0002442	0.00620496	NA	0	NA
MP:0001560	MP:0001260	0.0124099	NA	0	3
MP:0001560	MP:0000187	0.0156125	homeostasis/metabolism phenotype	0	3
MP:0001560	MP:0005215	0.0114091	NA	0	3
MP:0001560	MP:0005560	0.0128102	homeostasis/metabolism phenotype	0	3
MP:0001560	MP:0005280	0.00940753	homeostasis/metabolism phenotype	0	3
MP:0001560	MP:0005667	0.0144115	homeostasis/metabolism phenotype	0	3
MP:0001560	MP:0005292	0.010008	homeostasis/metabolism phenotype	0	3
MP:0001560	MP:0005293	0.0154123	homeostasis/metabolism phenotype	0	3
MP:0001560	MP:0005437	0.005004	homeostasis/metabolism phenotype	NA	3
MP:0001560	MP:0001783	0.00580464	NA	0	3
MP:0001560	MP:0004889	0.00620496	homeostasis/metabolism phenotype	0	3
MP:0003564	MP:0005215	0.00740592	NA	0	3
MP:0003564	MP:0005293	0.00860689	NA	0	3
MP:0002442	MP:0002452	0.105484	immune system phenotype	0	0
MP:0002442	MP:0001869	0.005004	NA	NA	0
MP:0002442	MP:0002551	0.00900721	NA	0	0
MP:0002442	MP:0002405	0.0130104	NA	0	0
MP:0002442	MP:0002022	0.005004	NA	0	0
MP:0002442	MP:0002018	0.00520416	NA	0	0
MP:0002442	MP:0002406	0.0390312	immune system phenotype	0	0
MP:0002442	MP:0001260	0.00640512	NA	0	NA
MP:0002442	MP:0000187	0.00540432	NA	0	NA
MP:0002442	MP:0004947	0.0070056	NA	0	0
MP:0002442	MP:0001923	0.00540432	NA	0	NA
MP:0002442	MP:0006362	0.005004	NA	0	NA
MP:0002442	MP:0001570	0.00620496	NA	0	NA
MP:0002442	MP:0001844	0.0314251	immune system phenotype	0	0
MP:0002442	MP:0008555	0.0274219	immune system phenotype	0	0
MP:0002442	MP:0008568	0.036229	immune system phenotype	0	0
MP:0002442	MP:0001860	0.00820657	NA	0	0
MP:0002442	MP:0000701	0.0184147	immune system phenotype	0	0
MP:0002442	MP:0000696	0.0102082	immune system phenotype	0	0
MP:0002442	MP:0002343	0.00640512	immune system phenotype	NA	0
MP:0002442	MP:0002356	0.00680544	NA	0	0
MP:0002442	MP:0002357	0.0240192	NA	0	0
MP:0002442	MP:0001859	0.00860689	NA	0	0
MP:0002442	MP:0005616	0.00740592	immune system phenotype	NA	0
MP:0002442	MP:0008713	0.0278223	NA	0	0
MP:0002442	MP:0005087	0.00840673	immune system phenotype	NA	0
MP:0002442	MP:0000599	0.00520416	NA	0	0
MP:0002442	MP:0001935	0.00740592	NA	0	NA
MP:0002442	MP:0008556	0.0148118	immune system phenotype	0	0
MP:0002442	MP:0002367	0.00660528	NA	0	0
MP:0002442	MP:0008826	0.00520416	NA	0	0
MP:0002442	MP:0001858	0.0110088	NA	0	0
MP:0002442	MP:0009785	0.00540432	NA	NA	0
MP:0002452	MP:0002551	0.00520416	NA	0	0
MP:0002452	MP:0002405	0.0106085	NA	0	0
MP:0002452	MP:0002406	0.0290232	immune system phenotype	0	0
MP:0002452	MP:0004947	0.00540432	NA	0	0
MP:0002452	MP:0001844	0.0238191	immune system phenotype	0	0
MP:0002452	MP:0008555	0.0204163	immune system phenotype	0	0
MP:0002452	MP:0008568	0.0288231	immune system phenotype	0	0
MP:0002452	MP:0001860	0.00660528	NA	0	0
MP:0002452	MP:0000701	0.0154123	immune system phenotype	0	0
MP:0002452	MP:0000696	0.00880705	immune system phenotype	0	0
MP:0002452	MP:0002343	0.00560448	immune system phenotype	NA	0
MP:0002452	MP:0002356	0.00560448	NA	0	0
MP:0002452	MP:0002357	0.0218175	NA	0	0
MP:0002452	MP:0001859	0.00720576	NA	0	0
MP:0002452	MP:0005616	0.00560448	immune system phenotype	NA	0
MP:0002452	MP:0008713	0.0222178	NA	0	0
MP:0002452	MP:0005087	0.0070056	immune system phenotype	NA	0
MP:0002452	MP:0001935	0.00560448	NA	0	NA
MP:0002452	MP:0008556	0.0114091	immune system phenotype	0	0
MP:0002452	MP:0002367	0.00520416	NA	0	0
MP:0002452	MP:0001858	0.00960769	NA	0	0
MP:0001869	MP:0001844	0.005004	NA	NA	0
MP:0002405	MP:0002406	0.00800641	NA	0	0
MP:0002405	MP:0001844	0.00560448	NA	0	0
MP:0002405	MP:0001860	0.00620496	NA	0	0
MP:0002405	MP:0000701	0.00520416	NA	0	0
MP:0002405	MP:0002357	0.00520416	NA	0	0
MP:0002405	MP:0008713	0.0060048	NA	0	0
MP:0002022	MP:0002018	0.0102082	tumorigenesis	0	0
MP:0002022	MP:0008014	0.0060048	tumorigenesis	NA	0
MP:0002018	MP:0008019	0.00920737	tumorigenesis	NA	0
MP:0002018	MP:0002815	0.0102082	tumorigenesis	NA	0
MP:0002018	MP:0008014	0.0108086	tumorigenesis	NA	0
MP:0002018	MP:0002021	0.00520416	tumorigenesis	NA	0
MP:0002406	MP:0001844	0.0120096	immune system phenotype	0	0
MP:0002406	MP:0008555	0.0130104	immune system phenotype	0	0
MP:0002406	MP:0008568	0.0146117	immune system phenotype	0	0
MP:0002406	MP:0002357	0.00780624	NA	0	0
MP:0002406	MP:0008713	0.0168135	NA	0	0
MP:0002406	MP:0008556	0.00660528	immune system phenotype	0	0
MP:0002406	MP:0001858	0.00560448	NA	0	0
MP:0004166	MP:0001463	0.00580464	NA	0	6
MP:0004166	MP:0001362	0.005004	NA	0	6
MP:0002815	MP:0008014	0.00660528	tumorigenesis	NA	0
MP:0001260	MP:0000187	0.00840673	NA	0	3
MP:0001260	MP:0005667	0.0108086	NA	0	3
MP:0001260	MP:0005293	0.00640512	NA	0	3
MP:0001260	MP:0001413	0.00560448	NA	0	NA
MP:0001260	MP:0004890	0.005004	NA	NA	3
MP:0000187	MP:0005560	0.0108086	homeostasis/metabolism phenotype	0	3
MP:0000187	MP:0005280	0.0120096	homeostasis/metabolism phenotype	0	3
MP:0000187	MP:0005667	0.010008	homeostasis/metabolism phenotype	0	3
MP:0000187	MP:0005292	0.00680544	homeostasis/metabolism phenotype	0	3
MP:0000187	MP:0005293	0.00560448	homeostasis/metabolism phenotype	0	3
MP:0000187	MP:0001783	0.00580464	NA	0	3
MP:0000187	MP:0004889	0.005004	homeostasis/metabolism phenotype	0	3
MP:0005140	MP:0004857	0.005004	NA	NA	1
MP:0005140	MP:0003921	0.010008	NA	NA	1
MP:0001927	MP:0001923	0.005004	reproductive system phenotype	0	2
MP:0001925	MP:0001923	0.00940753	reproductive system phenotype	0	2
MP:0001925	MP:0003361	0.00540432	NA	0	2
MP:0001925	MP:0001124	0.0352282	reproductive system phenotype	0	2
MP:0001925	MP:0006362	0.041233	reproductive system phenotype	0	2
MP:0001925	MP:0002674	0.0148118	reproductive system phenotype	0	2
MP:0001925	MP:0001932	0.00720576	reproductive system phenotype	0	2
MP:0001925	MP:0001935	0.00680544	reproductive system phenotype	0	2
MP:0001925	MP:0005169	0.0128102	reproductive system phenotype	0	2
MP:0001923	MP:0001124	0.00760608	reproductive system phenotype	0	2
MP:0001923	MP:0006362	0.00820657	reproductive system phenotype	0	2
MP:0001923	MP:0001935	0.0160128	reproductive system phenotype	0	2
MP:0003361	MP:0003967	0.00840673	homeostasis/metabolism phenotype	0	2
MP:0003361	MP:0003973	0.00740592	homeostasis/metabolism phenotype	0	2
MP:0003361	MP:0003969	0.00720576	homeostasis/metabolism phenotype	0	2
MP:0003361	MP:0006362	0.00540432	NA	0	2
MP:0003967	MP:0003973	0.00580464	homeostasis/metabolism phenotype	0	2
MP:0001124	MP:0006362	0.0514412	reproductive system phenotype	0	2
MP:0001124	MP:0002674	0.0170136	reproductive system phenotype	0	2
MP:0001124	MP:0001932	0.00760608	reproductive system phenotype	0	2
MP:0001124	MP:0001935	0.00780624	reproductive system phenotype	0	2
MP:0001124	MP:0005169	0.0122098	reproductive system phenotype	0	2
MP:0006362	MP:0002674	0.0176141	reproductive system phenotype	0	2
MP:0006362	MP:0001932	0.00880705	reproductive system phenotype	0	2
MP:0006362	MP:0001935	0.00860689	reproductive system phenotype	0	2
MP:0006362	MP:0005169	0.0148118	reproductive system phenotype	0	2
MP:0001844	MP:0008555	0.0114091	immune system phenotype	0	0
MP:0001844	MP:0008568	0.0146117	immune system phenotype	0	0
MP:0001844	MP:0001860	0.00560448	NA	0	0
MP:0001844	MP:0000701	0.00820657	immune system phenotype	0	0
MP:0001844	MP:0002357	0.00820657	NA	0	0
MP:0001844	MP:0001859	0.00640512	NA	0	0
MP:0001844	MP:0008713	0.0102082	NA	0	0
MP:0003068	MP:0002707	0.00580464	renal/urinary system phenotype	NA	0
MP:0008555	MP:0008568	0.0222178	immune system phenotype	0	0
MP:0008555	MP:0000701	0.005004	immune system phenotype	0	0
MP:0008555	MP:0008713	0.010008	NA	0	0
MP:0008555	MP:0008556	0.0070056	immune system phenotype	0	0
MP:0008568	MP:0000701	0.0060048	immune system phenotype	0	0
MP:0008568	MP:0002357	0.005004	NA	0	0
MP:0008568	MP:0008713	0.015012	NA	0	0
MP:0008568	MP:0008556	0.0134107	immune system phenotype	0	0
MP:0008568	MP:0001858	0.00540432	NA	0	0
MP:0001463	MP:0001468	0.0070056	behavior/neurological phenotype	NA	6
MP:0001463	MP:0001413	0.005004	behavior/neurological phenotype	0	6
MP:0001463	MP:0001362	0.00760608	behavior/neurological phenotype	0	6
MP:0004857	MP:0003921	0.00620496	cardiovascular system phenotype	NA	1
MP:0000701	MP:0000696	0.005004	immune system phenotype	0	0
MP:0000701	MP:0002357	0.00860689	NA	0	0
MP:0000696	MP:0002357	0.00740592	NA	0	0
MP:0003911	MP:0001762	0.00520416	NA	NA	3
MP:0005215	MP:0005293	0.00820657	NA	0	3
MP:0005560	MP:0005280	0.00580464	homeostasis/metabolism phenotype	0	3
MP:0005560	MP:0005667	0.00620496	homeostasis/metabolism phenotype	0	3
MP:0005560	MP:0005292	0.00740592	homeostasis/metabolism phenotype	0	3
MP:0005280	MP:0005667	0.00620496	homeostasis/metabolism phenotype	0	3
MP:0002356	MP:0002357	0.00680544	NA	0	0
MP:0002357	MP:0008713	0.005004	NA	0	0
MP:0001859	MP:0005160	0.0060048	NA	NA	0
MP:0005667	MP:0005292	0.00580464	homeostasis/metabolism phenotype	0	3
MP:0005667	MP:0005293	0.00520416	homeostasis/metabolism phenotype	0	3
MP:0005667	MP:0004889	0.00520416	homeostasis/metabolism phenotype	0	3
MP:0008713	MP:0005087	0.00620496	NA	NA	0
MP:0008713	MP:0008556	0.00660528	NA	0	0
MP:0005292	MP:0004889	0.00540432	homeostasis/metabolism phenotype	0	3
MP:0000599	MP:0004847	0.0104083	liver/biliary system phenotype	0	0
MP:0002734	MP:0002733	0.00540432	NA	NA	3
MP:0001468	MP:0001454	0.00620496	behavior/neurological phenotype	NA	6
MP:0004847	MP:0002707	0.005004	NA	NA	0
MP:0001413	MP:0001362	0.00720576	behavior/neurological phenotype	0	6
