# Supplementary material for: A Gene-Phenotype Network for the Laboratory Mouse and Its Implications for Systematic Phenotyping
Source: PLoS One. 2011 May 19;6(5):e19693. doi: 10.1371/journal.pone.0019693 (PMC3098258; doi:10.1371/journal.pone.0019693)
Supplement: Dataset S1 — The first worksheet shows the compositions of Newman communities detected in the GPN at MP level 5 and in the disease-gene network (showing both human gene composition and mouse orthologue composition). The second worksheet shows the genes in the GPN communities that overlap with members of disease-gene communities, and the disease-gene communities they are members of. (XLSX) [file pone.0019693.s012.xlsx]

## Sheet: Community composition
Mouse genes associated with phenotype communities				Mouse genes associated with disease communities (by orthology)			Human genes associated with disease communities
Mouse Gene	Mmu Community No	Community Label		Mouse Gene	Hsa Community No		Human gene	Hsa Community No
a	0	homeostasis/metabolism phenotype		AC140349.4	0		ACSL6	0
Abca1	0	homeostasis/metabolism phenotype		Acsl6	0		ACVR1B	0
Adcyap1	0	homeostasis/metabolism phenotype		Acvr1b	0		AIRE	0
Adipoq	0	homeostasis/metabolism phenotype		Aire	0		ALX4	0
Adipor2	0	homeostasis/metabolism phenotype		Alx4	0		APC	0
Agpat2	0	homeostasis/metabolism phenotype		Apc	0		AR	0
Akt2	0	homeostasis/metabolism phenotype		Ar	0		ARMET	0
Apoe	0	homeostasis/metabolism phenotype		Armet	0		ATBF1	0
Arsb	0	homeostasis/metabolism phenotype		Atm	0		ATM	0
Atp2a2	0	homeostasis/metabolism phenotype		Axin1	0		AXIN1	0
C3	0	homeostasis/metabolism phenotype		Axin2	0		AXIN2	0
Cacna1b	0	homeostasis/metabolism phenotype		Bard1	0		BARD1	0
Casp3	0	homeostasis/metabolism phenotype		Bax	0		BAX	0
Cav1	0	homeostasis/metabolism phenotype		Bcl10	0		BCL10	0
Cbfb	0	homeostasis/metabolism phenotype		Bmpr1a	0		BMPR1A	0
Cbl	0	homeostasis/metabolism phenotype		Braf	0		BRAF	0
Ccl2	0	homeostasis/metabolism phenotype		Brca1	0		BRCA1	0
Ccr2	0	homeostasis/metabolism phenotype		Brca2	0		BRCA2	0
Cebpa	0	homeostasis/metabolism phenotype		Brip1	0		BRIP1	0
Cebpb	0	homeostasis/metabolism phenotype		Bub1	0		BUB1	0
Cidec	0	homeostasis/metabolism phenotype		Bub1b	0		BUB1B	0
Clcn3	0	homeostasis/metabolism phenotype		Casp8	0		CASP10	0
Clock	0	homeostasis/metabolism phenotype		Cbfb	0		CASP8	0
Cmah	0	homeostasis/metabolism phenotype		Cdh1	0		CBFB	0
Cnr1	0	homeostasis/metabolism phenotype		Cdk4	0		CDH1	0
Cpe	0	homeostasis/metabolism phenotype		Chek2	0		CDK4	0
Crebbp	0	homeostasis/metabolism phenotype		Crebbp	0		CDKN2A	0
Cxcl14	0	homeostasis/metabolism phenotype		Csf1r	0		CHEK2	0
Des	0	homeostasis/metabolism phenotype		Ctnnb1	0		CREBBP	0
E2f1	0	homeostasis/metabolism phenotype		Dcc	0		CSF1R	0
Fos	0	homeostasis/metabolism phenotype		Dlc1	0		CTNNB1	0
Fto	0	homeostasis/metabolism phenotype		Dmbt1	0		DCC	0
Gata1	0	homeostasis/metabolism phenotype		Egfr	0		DLC1	0
Gck	0	homeostasis/metabolism phenotype		Elac2	0		DMBT1	0
Gnas	0	homeostasis/metabolism phenotype		Ep300	0		EGFR	0
Hprt1	0	homeostasis/metabolism phenotype		Ephb2	0		ELAC2	0
Hrh1	0	homeostasis/metabolism phenotype		Erbb2	0		EP300	0
Htr2c	0	homeostasis/metabolism phenotype		Fas	0		EPHB2	0
Idua	0	homeostasis/metabolism phenotype		Fcgr2b	0		ERBB2	0
Ighmbp2	0	homeostasis/metabolism phenotype		Fcgr3	0		FAS	0
Il6	0	homeostasis/metabolism phenotype		Fgfr1	0		FCGR2B	0
Ins2	0	homeostasis/metabolism phenotype		Fgfr2	0		FGFR1	0
Insr	0	homeostasis/metabolism phenotype		Fgfr3	0		FGFR2	0
Irs1	0	homeostasis/metabolism phenotype		Fgfr4	0		FGFR3	0
Ldlr	0	homeostasis/metabolism phenotype		Flcn	0		FGFR4	0
Lep	0	homeostasis/metabolism phenotype		Golga5	0		FLCN	0
Lepr	0	homeostasis/metabolism phenotype		Hras1	0		GOLGA5	0
Lipa	0	homeostasis/metabolism phenotype		Igf2r	0		HRAS	0
Lmna	0	homeostasis/metabolism phenotype		Il1b	0		IGF2R	0
Lpin1	0	homeostasis/metabolism phenotype		Il1rn	0		IL1B	0
Mark2	0	homeostasis/metabolism phenotype		Ing1	0		IL1RN	0
Mitf	0	homeostasis/metabolism phenotype		Irf1	0		ING1	0
Mmp9	0	homeostasis/metabolism phenotype		Klf6	0		IRF1	0
Mpv17	0	homeostasis/metabolism phenotype		Mad1l1	0		KAL1	0
Mstn	0	homeostasis/metabolism phenotype		Mcc	0		KLF6	0
Myc	0	homeostasis/metabolism phenotype		Met	0		MAD1L1	0
Ngfr	0	homeostasis/metabolism phenotype		Minpp1	0		MCC	0
Nmu	0	homeostasis/metabolism phenotype		Mlh1	0		MDS1	0
Nos3	0	homeostasis/metabolism phenotype		Mlh3	0		MET	0
Npy1r	0	homeostasis/metabolism phenotype		Mn1	0		MINPP1	0
Npy2r	0	homeostasis/metabolism phenotype		Mre11a	0		MLH1	0
Oprm1	0	homeostasis/metabolism phenotype		Msh2	0		MLH3	0
Pla2g4a	0	homeostasis/metabolism phenotype		Msh3	0		MN1	0
Plin	0	homeostasis/metabolism phenotype		Msh6	0		MRE11A	0
Pnpla2	0	homeostasis/metabolism phenotype		Msr1	0		MSH2	0
Pparg	0	homeostasis/metabolism phenotype		Msx2	0		MSH3	0
Ppargc1a	0	homeostasis/metabolism phenotype		Mutyh	0		MSH6	0
Runx2	0	homeostasis/metabolism phenotype		Mxi1	0		MSR1	0
Scd1	0	homeostasis/metabolism phenotype		Myh8	0		MSX2	0
Slc27a5	0	homeostasis/metabolism phenotype		Ncoa4	0		MUTYH	0
Sod2	0	homeostasis/metabolism phenotype		Nf2	0		MXI1	0
Sp3	0	homeostasis/metabolism phenotype		Nras	0		MYH8	0
Spp1	0	homeostasis/metabolism phenotype		Odc1	0		NCOA4	0
Ssfa2	0	homeostasis/metabolism phenotype		Pcm1	0		NF2	0
Timp3	0	homeostasis/metabolism phenotype		Pdgfb	0		NRAS	0
Tlr2	0	homeostasis/metabolism phenotype		Pdgfrl	0		ODC1	0
Tlr4	0	homeostasis/metabolism phenotype		Phb	0		PCM1	0
Tub	0	homeostasis/metabolism phenotype		Pik3ca	0		PDGFB	0
Txnip	0	homeostasis/metabolism phenotype		Plag1	0		PDGFRL	0
Ucp1	0	homeostasis/metabolism phenotype		Pms1	0		PHB	0
Zfpm1	0	homeostasis/metabolism phenotype		Pms2	0		PIK3CA	0
Zmpste24	0	homeostasis/metabolism phenotype		Ppm1d	0		PLA2G2A	0
Abl1	1	immune system phenotype		Prkar1a	0		PLAG1	0
Aire	1	immune system phenotype		Pten	0		PMS1	0
Bcl2l1	1	immune system phenotype		Ptpn12	0		PMS2	0
Bcl2l11	1	immune system phenotype		Ptprj	0		PPM1D	0
Bcl3	1	immune system phenotype		Rad51	0		PRKAR1A	0
Bcl6	1	immune system phenotype		Rad54b	0		PTEN	0
Bhlhb2	1	immune system phenotype		Rad54l	0		PTPN12	0
Bmi1	1	immune system phenotype		Rap1gds1	0		PTPRJ	0
Cacnb4	1	immune system phenotype		Rb1	0		RAD51	0
Ccr6	1	immune system phenotype		Rb1cc1	0		RAD54B	0
Chd2	1	immune system phenotype		Rbbp8	0		RAD54L	0
Ctla4	1	immune system phenotype		Rnasel	0		RAP1GDS1	0
Ctsl	1	immune system phenotype		Rras2	0		RB1	0
Cyld	1	immune system phenotype		Sh2d1a	0		RB1CC1	0
Ddx58	1	immune system phenotype		Slc22a18	0		RBBP8	0
Dkc1	1	immune system phenotype		Smad4	0		RNASEL	0
Dtx1	1	immune system phenotype		Src	0		RRAS2	0
Fas	1	immune system phenotype		Stk11	0		SH2D1A	0
Fasl	1	immune system phenotype		Tgfbr1	0		SLC22A18	0
Foxp3	1	immune system phenotype		Tgfbr2	0		SMAD4	0
Gnai2	1	immune system phenotype		Tnfrsf10b	0		SRC	0
Hmox1	1	immune system phenotype		Trim24	0		STK11	0
Ikbkg	1	immune system phenotype		Trim33	0		TGFBR1	0
Ikzf1	1	immune system phenotype		Trp53	0		TGFBR2	0
Il15	1	immune system phenotype		Tsg101	0		TNFRSF10B	0
Il2	1	immune system phenotype		Tshr	0		TP53	0
Il2rb	1	immune system phenotype		Twist1	0		TRIM24	0
Il2rg	1	immune system phenotype		Xrcc3	0		TRIM33	0
Il6st	1	immune system phenotype		Zfhx3	0		TSG101	0
Il8rb	1	immune system phenotype		Ptch1	1		TSHR	0
Irf8	1	immune system phenotype		Ptch2	1		TWIST1	0
Itgb2	1	immune system phenotype		Rasa1	1		XRCC3	0
Jak3	1	immune system phenotype		Shh	1		PTCH1	1
Lat	1	immune system phenotype		Six3	1		PTCH2	1
Lta	1	immune system phenotype		Smo	1		RASA1	1
Ltb	1	immune system phenotype		Sufu	1		SHH	1
Ly6a	1	immune system phenotype		Tgif1	1		SIX3	1
Lyn	1	immune system phenotype		Zic2	1		SMO	1
Map3k14	1	immune system phenotype		Als2	2		SUFU	1
Mdc1	1	immune system phenotype		Atl1	2		TGIF1	1
Mll5	1	immune system phenotype		Bscl2	2		ZIC2	1
Nckap1l	1	immune system phenotype		Dctn1	2		ALS2	2
Nfe2l2	1	immune system phenotype		Hexb	2		ATL1	2
Nfkb1	1	immune system phenotype		Hspd1	2		BSCL2	2
Nfkb2	1	immune system phenotype		Ighmbp2	2		DCTN1	2
Nfkbia	1	immune system phenotype		Kif5a	2		HEXB	2
Nlrp3	1	immune system phenotype		Nefh	2		HSPD1	2
Nos2	1	immune system phenotype		Nipa1	2		IGHMBP2	2
Pfdn1	1	immune system phenotype		Plp1	2		KIF5A	2
Pik3cd	1	immune system phenotype		Prph1	2		NEFH	2
Pou2af1	1	immune system phenotype		Sacs	2		NIPA1	2
Ppm1d	1	immune system phenotype		Sod1	2		PLP1	2
Prkcd	1	immune system phenotype		Spast	2		PRPH	2
Prkdc	1	immune system phenotype		Spg7	2		SACS	2
Ptpn6	1	immune system phenotype		Vapb	2		SMN2	2
Ptprc	1	immune system phenotype		9930013L23Rik	3		SOD1	2
Rag2	1	immune system phenotype		Actg1	3		SPAST	2
Rel	1	immune system phenotype		Aspn	3		SPG7	2
Relb	1	immune system phenotype		Atp2b2	3		VAPB	2
Runx1	1	immune system phenotype		Cdh23	3		ACTG1	3
Sell	1	immune system phenotype		Cldn14	3		ASPN	3
Sfpi1	1	immune system phenotype		Clrn1	3		ATP2B2	3
Sh3bp2	1	immune system phenotype		Coch	3		CDH23	3
Sharpin	1	immune system phenotype		Col11a1	3		CLDN14	3
Smad3	1	immune system phenotype		Col2a1	3		CLRN1	3
Socs1	1	immune system phenotype		Crym	3		COCH	3
Spna1	1	immune system phenotype		Dfna5	3		COL11A1	3
Tank	1	immune system phenotype		Diap1	3		COL11A2	3
Tcirg1	1	immune system phenotype		Dspp	3		COL2A1	3
Tcra	1	immune system phenotype		Eda	3		CRYM	3
Tgfb1	1	immune system phenotype		Edar	3		DFNA5	3
Tnf	1	immune system phenotype		Edaradd	3		DFNB31	3
Tnfaip8l2	1	immune system phenotype		Espn	3		DIAPH1	3
Tnfrsf11a	1	immune system phenotype		Eya4	3		DSPP	3
Tnfrsf13b	1	immune system phenotype		Frzb	3		EDA	3
Tnfsf11	1	immune system phenotype		Gjb2	3		EDAR	3
Traf6	1	immune system phenotype		Gjb3	3		EDARADD	3
Ttc7	1	immune system phenotype		Gjb4	3		ESPN	3
Zap70	1	immune system phenotype		Gjb6	3		EYA4	3
Zfp36	1	immune system phenotype		Gpr98	3		FRZB	3
Arsa	2	hearing/vestibular/ear phenotype		Grhl2	3		GJB2	3
Atp2b2	2	hearing/vestibular/ear phenotype		Ikbkg	3		GJB3	3
Bdnf	2	hearing/vestibular/ear phenotype		Jag1	3		GJB4	3
Cacna1d	2	hearing/vestibular/ear phenotype		Kcnq4	3		GJB6	3
Cacna2d2	2	hearing/vestibular/ear phenotype		Lor	3		GPR98	3
Cdh23	2	hearing/vestibular/ear phenotype		Msx1	3		GRHL2	3
Celsr1	2	hearing/vestibular/ear phenotype		Myh14	3		IKBKG	3
Espn	2	hearing/vestibular/ear phenotype		Myh9	3		JAG1	3
Eya1	2	hearing/vestibular/ear phenotype		Myo15	3		KCNQ4	3
Fgf3	2	hearing/vestibular/ear phenotype		Myo1a	3		KIAA1199	3
Foxi1	2	hearing/vestibular/ear phenotype		Myo3a	3		LOR	3
Gabrb3	2	hearing/vestibular/ear phenotype		Myo6	3		MSX1	3
Gfi1	2	hearing/vestibular/ear phenotype		Myo7a	3		MYH14	3
Glb1	2	hearing/vestibular/ear phenotype		Nfkbia	3		MYH9	3
Gpr98	2	hearing/vestibular/ear phenotype		Otoa	3		MYO15A	3
Hexb	2	hearing/vestibular/ear phenotype		Otof	3		MYO1A	3
Hmx3	2	hearing/vestibular/ear phenotype		Pax9	3		MYO3A	3
Htt	2	hearing/vestibular/ear phenotype		Pcdh15	3		MYO6	3
Kcne1	2	hearing/vestibular/ear phenotype		Pkp1	3		MYO7A	3
Kcnj10	2	hearing/vestibular/ear phenotype		Pou3f4	3		NFKBIA	3
Kcnma1	2	hearing/vestibular/ear phenotype		Pou4f3	3		OTOA	3
Kcnq1	2	hearing/vestibular/ear phenotype		Pvrl1	3		OTOF	3
Man2b1	2	hearing/vestibular/ear phenotype		Slc26a4	3		PAX9	3
Mcoln3	2	hearing/vestibular/ear phenotype		Slc26a5	3		PCDH15	3
Mdk	2	hearing/vestibular/ear phenotype		Strc	3		PKP1	3
Mecp2	2	hearing/vestibular/ear phenotype		Tbx22	3		POU3F4	3
Mtap1b	2	hearing/vestibular/ear phenotype		Tecta	3		POU4F3	3
Myo6	2	hearing/vestibular/ear phenotype		Tmc1	3		PVRL1	3
Myo7a	2	hearing/vestibular/ear phenotype		Tmie	3		SLC26A4	3
Naglu	2	hearing/vestibular/ear phenotype		Tmprss3	3		SLC26A5	3
Ntrk2	2	hearing/vestibular/ear phenotype		Ush1c	3		STRC	3
Pax2	2	hearing/vestibular/ear phenotype		Ush1g	3		TBX22	3
Pcdh15	2	hearing/vestibular/ear phenotype		Whrn	3		TECTA	3
Pou3f4	2	hearing/vestibular/ear phenotype		Zfpm2	3		TIMM8A	3
Pou4f3	2	hearing/vestibular/ear phenotype		Jak2	4		TMC1	3
Psap	2	hearing/vestibular/ear phenotype		Ogg1	4		TMIE	3
S1pr2	2	hearing/vestibular/ear phenotype		Prcc	4		TMPRSS3	3
Scarb2	2	hearing/vestibular/ear phenotype		Rnf139	4		USH1C	3
Scn8a	2	hearing/vestibular/ear phenotype		Sdhb	4		USH1G	3
Six1	2	hearing/vestibular/ear phenotype		Sdhc	4		ZFPM2	3
Slc12a2	2	hearing/vestibular/ear phenotype		Sdhd	4		JAK2	4
Slc12a6	2	hearing/vestibular/ear phenotype		Tcfe3	4		OGG1	4
Slc17a8	2	hearing/vestibular/ear phenotype		Thpo	4		PRCC	4
Slc26a4	2	hearing/vestibular/ear phenotype		Vhl	4		RNF139	4
Slc26a5	2	hearing/vestibular/ear phenotype		Casr	5		SDHB	4
Sox2	2	hearing/vestibular/ear phenotype		Ccl5	5		SDHC	4
Spnb4	2	hearing/vestibular/ear phenotype		Cdc73	5		SDHD	4
Tmie	2	hearing/vestibular/ear phenotype		Ciita	5		TFE3	4
Tomt	2	hearing/vestibular/ear phenotype		Hmga2	5		THPO	4
Trpc3	2	hearing/vestibular/ear phenotype		Il10	5		VHL	4
Ush1g	2	hearing/vestibular/ear phenotype		Mccc1	5		CASR	5
Vps54	2	hearing/vestibular/ear phenotype		Mccc2	5		CCL5	5
Whrn	2	hearing/vestibular/ear phenotype		Men1	5		CCR5	5
Bglap1	3	pigmentation phenotype cellular phenotype/muscle phenotype		Mif	5		CDC73	5
Bglap2	3	pigmentation phenotype cellular phenotype/muscle phenotype		Nfkbil1	5		CIITA	5
Gabbr1	3	pigmentation phenotype cellular phenotype/muscle phenotype		Padi4	5		HMGA2	5
Gabbr2	3	pigmentation phenotype cellular phenotype/muscle phenotype		Rfx5	5		IL10	5
Sele	3	pigmentation phenotype cellular phenotype/muscle phenotype		Rfxap	5		MCCC1	5
Selp	3	pigmentation phenotype cellular phenotype/muscle phenotype		Slc22a4	5		MCCC2	5
Vav2	3	pigmentation phenotype cellular phenotype/muscle phenotype		Atp7a	6		MEN1	5
Vav3	3	pigmentation phenotype cellular phenotype/muscle phenotype		Cnga3	6		MIF	5
Xrcc5	3	pigmentation phenotype cellular phenotype/muscle phenotype		Cngb3	6		NFKBIL1	5
Xrcc6	3	pigmentation phenotype cellular phenotype/muscle phenotype		Eln	6		PADI4	5
Acan	4	skeleton phenotype		Fbln5	6		RFX5	5
Aldh1a2	4	skeleton phenotype		Gnat2	6		RFXAP	5
Apaf1	4	skeleton phenotype		Hmcn1	6		SLC22A4	5
Baz1b	4	skeleton phenotype		Adra2c	7		TAP2	5
Bmp4	4	skeleton phenotype		Adrb1	7		TAPBP	5
Bmp5	4	skeleton phenotype		Atpaf2	7		ATP7A	6
Bmp7	4	skeleton phenotype		Cfc1	7		CNGA3	6
Cdkn1c	4	skeleton phenotype		Clcn5	7		CNGB3	6
Chd7	4	skeleton phenotype		Col10a1	7		ELN	6
Chrd	4	skeleton phenotype		Cox10	7		FBLN5	6
Cited2	4	skeleton phenotype		D130043K22Rik	7		GNAT2	6
Col1a1	4	skeleton phenotype		Dnahc11	7		HMCN1	6
Col2a1	4	skeleton phenotype		Dnahc5	7		ADRA2C	7
Dlx5	4	skeleton phenotype		Dnaic1	7		ADRB1	7
Dlx6	4	skeleton phenotype		Evc	7		ASS1	7
Ece1	4	skeleton phenotype		Evc2	7		ATPAF2	7
Ednra	4	skeleton phenotype		Gabrb3	7		CFC1	7
Egfr	4	skeleton phenotype		H6pd	7		CLCN5	7
Ep300	4	skeleton phenotype		Hadha	7		COL10A1	7
Erbb2	4	skeleton phenotype		Hadhb	7		COX10	7
Erbb3	4	skeleton phenotype		Hsd11b1	7		DNAH11	7
Fbxo11	4	skeleton phenotype		Htt	7		DNAH5	7
Fgf10	4	skeleton phenotype		Jak3	7		DNAI1	7
Fgf9	4	skeleton phenotype		Jph3	7		DYX1C1	7
Fgfr1	4	skeleton phenotype		Med13l	7		EVC	7
Fgfr2	4	skeleton phenotype		NA	7		EVC2	7
Fgfr3	4	skeleton phenotype		Ndufs6	7		GABRB3	7
Fgfrl1	4	skeleton phenotype		Nodal	7		H6PD	7
Foxc1	4	skeleton phenotype		Ocrl	7		HADHA	7
Foxe3	4	skeleton phenotype		Phex	7		HADHB	7
Gbx2	4	skeleton phenotype		Prnp	7		HLA-DQB1	7
Gja1	4	skeleton phenotype		Pth1r	7		HSD11B1	7
Gli2	4	skeleton phenotype		Rmcs2	7		HTT	7
Gli3	4	skeleton phenotype		Rxfp2	7		JAK3	7
Hand2	4	skeleton phenotype		Serpini1	7		JPH3	7
Hells	4	skeleton phenotype		Slc25a13	7		KIAA0319	7
Hey2	4	skeleton phenotype		Slc3a1	7		MED13L	7
Hoxa1	4	skeleton phenotype		Slc7a9	7		NDUFS6	7
Hspg2	4	skeleton phenotype		Tmc6	7		NODAL	7
Ift88	4	skeleton phenotype		Tmc8	7		OCRL	7
Igf2r	4	skeleton phenotype		Top1	7		PHEX	7
Lgr4	4	skeleton phenotype		Top2a	7		PRNP	7
Lrp6	4	skeleton phenotype		Zfp365	7		PTH1R	7
Med1	4	skeleton phenotype		Zic3	7		RXFP2	7
Mmp14	4	skeleton phenotype		Akap10	8		SERPINI1	7
Mysm1	4	skeleton phenotype		Arg1	8		SLC25A13	7
Ncoa6	4	skeleton phenotype		Asl	8		SLC3A1	7
Nodal	4	skeleton phenotype		Cdkn1c	8		SLC7A9	7
Nrg1	4	skeleton phenotype		Cyp1b1	8		TMC6	7
Ntf3	4	skeleton phenotype		Diap2	8		TMC8	7
Ntrk3	4	skeleton phenotype		Dlg5	8		TOP1	7
Otx1	4	skeleton phenotype		Ewsr1	8		TOP2A	7
Otx2	4	skeleton phenotype		Ext1	8		ZIC3	7
Pax3	4	skeleton phenotype		Ext2	8		ZNF365	7
Pax6	4	skeleton phenotype		Eya1	8		AKAP10	8
Pdgfra	4	skeleton phenotype		Fbxw4	8		ARG1	8
Pds5b	4	skeleton phenotype		Fgf23	8		ASL	8
Pitx2	4	skeleton phenotype		Foxc1	8		BTNL2	8
Pkd1	4	skeleton phenotype		Foxe3	8		CDKN1C	8
Prrx1	4	skeleton phenotype		Foxl2	8		CETP	8
Psen1	4	skeleton phenotype		Fut1	8		CYP1B1	8
Pthlh	4	skeleton phenotype		Fut2	8		DIAPH2	8
Ptk7	4	skeleton phenotype		Galnt3	8		DLG5	8
Ptpn11	4	skeleton phenotype		H2-Eb1	8		EWSR1	8
Ror2	4	skeleton phenotype		H2-Eb2	8		EXT1	8
Rxra	4	skeleton phenotype		Myoc	8		EXT2	8
Shh	4	skeleton phenotype		NA	8		EYA1	8
Smad2	4	skeleton phenotype		Nod2	8		FBXW4	8
T	4	skeleton phenotype		Nr4a3	8		FGF23	8
Tbx1	4	skeleton phenotype		Nsd1	8		FOXC1	8
Tcfap2a	4	skeleton phenotype		Opa1	8		FOXE3	8
Tgfb2	4	skeleton phenotype		Opa3	8		FOXL2	8
Trp73	4	skeleton phenotype		Optn	8		FTHL16	8
Ttn	4	skeleton phenotype		P2rx1	8		FUT1	8
Tulp3	4	skeleton phenotype		Pitx2	8		FUT2	8
Twsg1	4	skeleton phenotype		Sec1	8		GALNT3	8
Vangl2	4	skeleton phenotype		Serping1	8		HLA-DRB1	8
Vegfa	4	skeleton phenotype		Tbxa2r	8		MYOC	8
Zeb1	4	skeleton phenotype		Trf	8		NOD2	8
Zic2	4	skeleton phenotype		Trp63	8		NR4A3	8
Zic3	4	skeleton phenotype		Usp9y	8		NSD1	8
Zic5	4	skeleton phenotype		Xpnpep2	8		OPA1	8
Acvr2a	5	reproductive system phenotype		A4galt	9		OPA3	8
Adra1b	5	reproductive system phenotype		Ache	9		OPTN	8
Ahr	5	reproductive system phenotype		Aqp1	9		P2RX1	8
Alms1	5	reproductive system phenotype		Aqp3	9		PITX2	8
Ar	5	reproductive system phenotype		Art4	9		SERPING1	8
Arhgdia	5	reproductive system phenotype		B3galnt1	9		SYCP3	8
Atr	5	reproductive system phenotype		Bcam	9		TBXA2R	8
B4galt1	5	reproductive system phenotype		Bsg	9		TF	8
Bax	5	reproductive system phenotype		Cd44	9		TP63	8
Bcl2	5	reproductive system phenotype		Cd55	9		USP9Y	8
Cadm1	5	reproductive system phenotype		Cr1l	9		XPNPEP2	8
Camk4	5	reproductive system phenotype		Daf2	9		A4GALT	9
Cdk4	5	reproductive system phenotype		Gcnt2	9		ABO	9
Cdkn1b	5	reproductive system phenotype		Gypa	9		ACHE	9
Cdkn2d	5	reproductive system phenotype		Icam4	9		AQP1	9
Cftr	5	reproductive system phenotype		Kel	9		AQP3	9
Cga	5	reproductive system phenotype		Rhd	9		ART4	9
Crtc1	5	reproductive system phenotype		Slc14a1	9		B3GALNT1	9
Csf1	5	reproductive system phenotype		Slc4a1	9		BCAM	9
Csf1r	5	reproductive system phenotype		Alg1	10		BSG	9
Cyp19a1	5	reproductive system phenotype		Alg12	10		CD44	9
Ddr2	5	reproductive system phenotype		Alg2	10		CD55	9
Dhh	5	reproductive system phenotype		Alg3	10		CR1	9
Egr1	5	reproductive system phenotype		Alg6	10		FUT3	9
Esr1	5	reproductive system phenotype		Alg8	10		GCNT2	9
Esr2	5	reproductive system phenotype		Alg9	10		GYPB	9
Fads2	5	reproductive system phenotype		B4galt1	10		GYPC	9
Fancc	5	reproductive system phenotype		Cog7	10		ICAM4	9
Fancl	5	reproductive system phenotype		Dpagt1	10		KEL	9
Fkbp4	5	reproductive system phenotype		Dpm1	10		RHCE	9
Foxo3	5	reproductive system phenotype		Mpdu1	10		RHD	9
Fshb	5	reproductive system phenotype		Slc35c1	10		SLC14A1	9
Fshr	5	reproductive system phenotype		4921521F21Rik	11		SLC4A1	9
Fyn	5	reproductive system phenotype		Abcc8	11		XG	9
Ghr	5	reproductive system phenotype		Adrb2	11		ALG1	10
Gnrh1	5	reproductive system phenotype		Adrb3	11		ALG12	10
Gnrhr	5	reproductive system phenotype		Agrp	11		ALG2	10
Grid2	5	reproductive system phenotype		Akr1c14	11		ALG3	10
Hnf1a	5	reproductive system phenotype		Akr1c18	11		ALG6	10
Hoxa10	5	reproductive system phenotype		Akr1c20	11		ALG8	10
Hoxa11	5	reproductive system phenotype		Akr1c21	11		B4GALT1	10
Hr	5	reproductive system phenotype		Akr1c6	11		COG7	10
Hsf2	5	reproductive system phenotype		Akt2	11		DPAGT1	10
Inha	5	reproductive system phenotype		Capn10	11		DPM1	10
Inhba	5	reproductive system phenotype		Cartpt	11		FDXACB1	10
Irs2	5	reproductive system phenotype		Enpp1	11		MPDU1	10
Jmjd1a	5	reproductive system phenotype		Foxp3	11		SLC35C1	10
Jund	5	reproductive system phenotype		Gcgr	11		ABCC8	11
Kcnj6	5	reproductive system phenotype		Gck	11		ADRB2	11
Kiss1r	5	reproductive system phenotype		Ghrl	11		ADRB3	11
Kit	5	reproductive system phenotype		Gpd2	11		AGRP	11
Kitl	5	reproductive system phenotype		Hnf1a	11		AKR1C2	11
Kl	5	reproductive system phenotype		Hnf1b	11		AKT2	11
Lama2	5	reproductive system phenotype		Hnf4a	11		CAPN10	11
Lhb	5	reproductive system phenotype		Insr	11		CARTPT	11
Lhcgr	5	reproductive system phenotype		Irs1	11		ENPP1	11
Lipe	5	reproductive system phenotype		Irs2	11		FOXP3	11
Mgat2	5	reproductive system phenotype		Kcnj11	11		GCGR	11
Nhlh2	5	reproductive system phenotype		Lep	11		GCK	11
Nos1	5	reproductive system phenotype		Lepr	11		GHRL	11
Npc1	5	reproductive system phenotype		Mapk8ip1	11		GPD2	11
Npepps	5	reproductive system phenotype		Mc3r	11		HNF1A	11
Oca2	5	reproductive system phenotype		Mc4r	11		HNF1B	11
Pax8	5	reproductive system phenotype		Neurod1	11		HNF4A	11
Pcsk1	5	reproductive system phenotype		Nr0b2	11		INS	11
Plg	5	reproductive system phenotype		Ntrk2	11		INSR	11
Polg	5	reproductive system phenotype		Pcsk1	11		IRS1	11
Prokr2	5	reproductive system phenotype		Pdx1	11		IRS2	11
Prop1	5	reproductive system phenotype		Pomc	11		KCNJ11	11
Ptgs1	5	reproductive system phenotype		Pparg	11		LEP	11
Ptgs2	5	reproductive system phenotype		Ppp1r3a	11		LEPR	11
Sirt1	5	reproductive system phenotype		Ptf1a	11		MAPK8IP1	11
Slc19a2	5	reproductive system phenotype		Ptpn1	11		MC3R	11
Smpd1	5	reproductive system phenotype		Ptpn22	11		MC4R	11
Sod1	5	reproductive system phenotype		Retn	11		NEUROD1	11
Sox3	5	reproductive system phenotype		Sim1	11		NR0B2	11
Taf4b	5	reproductive system phenotype		Slc2a2	11		NTRK2	11
Thra	5	reproductive system phenotype		Slc2a4	11		PCSK1	11
Thrb	5	reproductive system phenotype		Slc6a14	11		PDX1	11
Tshr	5	reproductive system phenotype		Ucp1	11		POMC	11
Ube3a	5	reproductive system phenotype		Ucp2	11		PPARG	11
Vdr	5	reproductive system phenotype		Ucp3	11		PPP1R3A	11
Vgf	5	reproductive system phenotype		Vegfa	11		PTF1A	11
Wt1	5	reproductive system phenotype		AC119271.11	12		PTPN1	11
Bbs1	6	nervous system phenotype		Acsl4	12		PTPN22	11
Bbs2	6	nervous system phenotype		Aff2	12		RETN	11
Bbs4	6	nervous system phenotype		Agtr2	12		SIM1	11
Mkks	6	nervous system phenotype		Arhgef6	12		SLC2A2	11
Ace	7	renal/urinary system phenotype		Arx	12		SLC2A4	11
Agt	7	renal/urinary system phenotype		Cdkl5	12		SLC6A14	11
Ren1	7	renal/urinary system phenotype		Crbn	12		SUMO4	11
Arid5b	8	tumorigenesis		Dlg3	12		UCP1	11
Arntl	8	tumorigenesis		Efhc1	12		UCP2	11
Atm	8	tumorigenesis		Fgd1	12		UCP3	11
Brca1	8	tumorigenesis		Ftsj1	12		VEGFA	11
Cdkn1a	8	tumorigenesis		Gdi1	12		ACSL4	12
Cdkn2a	8	tumorigenesis		Glo1	12		AFF2	12
Cdkn2c	8	tumorigenesis		Il1rapl1	12		AGTR2	12
Dmc1	8	tumorigenesis		Jarid1c	12		ARHGEF6	12
Ercc1	8	tumorigenesis		Mecp2	12		ARX	12
Ewsr1	8	tumorigenesis		Nlgn3	12		CDKL5	12
Fgf23	8	tumorigenesis		Ophn1	12		CRBN	12
Foxn1	8	tumorigenesis		Pak3	12		DLG3	12
Gulo	8	tumorigenesis		Prss12	12		EFHC1	12
Hmga1	8	tumorigenesis		Rps6ka3	12		FGD1	12
Mlh1	8	tumorigenesis		Sms	12		FTSJ1	12
Msh5	8	tumorigenesis		Sox3	12		GDI1	12
Nbn	8	tumorigenesis		Ube3a	12		GLO1	12
Prdm9	8	tumorigenesis		Dnm2	13		IL1RAPL1	12
Rec8	8	tumorigenesis		Egr2	13		KDM5C	12
Sgpl1	8	tumorigenesis		Gars	13		MECP2	12
Spo11	8	tumorigenesis		Gdap1	13		NLGN3	12
Trp53	8	tumorigenesis		Gjb1	13		NLGN4X	12
Unc84a	8	tumorigenesis		Hoxd10	13		OPHN1	12
Wwox	8	tumorigenesis		Hspb1	13		PAK3	12
Xpa	8	tumorigenesis		Hspb8	13		PRSS12	12
Gdnf	9	cardiovascular system phenotype		Kif1b	13		RPS6KA3	12
Mapk7	9	cardiovascular system phenotype		Litaf	13		SLC6A8	12
Pdgfb	9	cardiovascular system phenotype		Mfn2	13		SMS	12
Pdgfrb	9	cardiovascular system phenotype		Mpz	13		SOX3	12
Ret	9	cardiovascular system phenotype		Mtmr2	13		TSPAN7	12
Wasf2	9	cardiovascular system phenotype		Ndrg1	13		UBE3A	12
Wnk1	9	cardiovascular system phenotype		Ngf	13		ZNF41	12
				Pmp22	13		ZNF81	12
				Prx	13		DNM2	13
				Rab7	13		EGR2	13
				Sbf2	13		GARS	13
				Sh3tc2	13		GDAP1	13
				Sptlc1	13		GJB1	13
				Cacnb4	14		HOXD10	13
				Chrna4	14		HSPB1	13
				Chrnb2	14		HSPB8	13
				Clcn2	14		KIF1B	13
				Cstb	14		LITAF	13
				Cyp2a22	14		MFN2	13
				Cyp2a4	14		MPZ	13
				Cyp2a5	14		MTMR2	13
				Epm2a	14		NDRG1	13
				Gabbr2	14		NEFL	13
				Gabra1	14		NGF	13
				Gabrg2	14		PMP22	13
				Kcnq2	14		PRX	13
				Kcnq3	14		RAB7A	13
				Lgi1	14		SBF2	13
				Me2	14		SH3TC2	13
				Nhlrc1	14		SPTLC1	13
				Scn1a	14		CACNB4	14
				Slc25a22	14		CHRNA4	14
				Syn1	14		CHRNB2	14
				Cxcl12	15		CLCN2	14
				Ifng	15		CSTB	14
				Ifngr1	15		CYP2A7	14
				Ifngr2	15		EPM2A	14
				Il12rb1	15		GABBR2	14
				Kir3dl1	15		GABRA1	14
				Kir3dl2	15		GABRG2	14
				Slc11a1	15		JRK	14
				Stat1	15		KCNQ2	14
				Tert	15		KCNQ3	14
				Tsc1	15		LGI1	14
				Tsc2	15		ME2	14
				Abca1	16		NHLRC1	14
				Atp1a2	16		SCN1A	14
				Cst3	16		SLC25A22	14
				Ednra	16		SYN1	14
				Esr1	16		CXCL12	15
				Kl	16		IFNG	15
				Mef2a	16		IFNGR1	15
				Mmp3	16		IFNGR2	15
				Pon1	16		IL12RB1	15
				Pon2	16		KIR3DL1	15
				Bmpr1b	17		SLC11A1	15
				Fbln1	17		STAT1	15
				Gdf5	17		TERT	15
				Hoxd13	17		TSC1	15
				Ihh	17		TSC2	15
				Npr2	17		ABCA1	16
				Ror2	17		ATP1A2	16
				Aqp2	18		CST3	16
				Avp	18		EDNRA	16
				Avpr2	18		ESR1	16
				Bckdhb	18		KL	16
				Bcor	18		MEF2A	16
				Dbt	18		MMP3	16
				Ghr	18		PON1	16
				Gnptab	18		PON2	16
				Gnptg	18		BMPR1B	17
				Gphn	18		FBLN1	17
				Lhx4	18		GDF5	17
				Mcoln1	18		HOXD13	17
				Mmaa	18		IHH	17
				Mmab	18		NPR2	17
				Mocs1	18		ROR2	17
				Mocs2	18		AQP2	18
				Mut	18		AVP	18
				Six6	18		AVPR2	18
				Tmem91	18		BCKDHB	18
				Vsx2	18		BCOR	18
				Cyb5	19		DBT	18
				Cyb5r3	19		GHR	18
				EG436003	19		GNPTAB	18
				Epor	19		GNPTG	18
				Hba-a1	19		GPHN	18
				Hba-a2	19		LHX4	18
				Hbb-b1	19		MCOLN1	18
				Hbb-b2	19		MMAA	18
				Hbb-bh1	19		MMAB	18
				1810049H19Rik	20		MOCS1	18
				AC158659.6	20		MOCS2	18
				Ccm2	20		MUT	18
				Cftr	20		SHOX	18
				Cirh1a	20		SIX6	18
				Col6a1	20		TMEM91	18
				Col6a2	20		VSX2	18
				Col6a3	20		CYB5A	19
				Cyba	20		CYB5R3	19
				Cybb	20		EPOR	19
				Ebp	20		HBA2	19
				EG436523	20		HBB	19
				Gnpat	20		HBD	19
				Krit1	20		HBG1	19
				Krt18	20		HBG2	19
				Mgat2	20		ARSE	20
				Mpi	20		CCM2	20
				Ncf2	20		CFTR	20
				Opn1mw	20		CIRH1A	20
				Opn1sw	20		COL6A1	20
				Pdcd10	20		COL6A2	20
				Pmm2	20		COL6A3	20
				Prss1	20		CYBA	20
				Prss2	20		CYBB	20
				Spink3	20		EBP	20
				Tcrb-V20	20		GNPAT	20
				Try10	20		KRIT1	20
				Try4	20		KRT18P19	20
				Acadl	21		KRT8P9	20
				Acadm	21		MGAT2	20
				Acads	21		MPI	20
				C1qtnf5	21		NCF2	20
				Dcx	21		OPN1LW	20
				Dnase1	21		OPN1MW	20
				Fasl	21		OPN1SW	20
				Gpc3	21		PDCD10	20
				Lrat	21		PMM2	20
				Lzts1	21		PRSS1	20
				Pafah1b1	21		SPINK1	20
				Pdcd1	21		ACADL	21
				Pou6f2	21		ACADM	21
				Prom1	21		ACADS	21
				Reln	21		C1QTNF5	21
				Rnf6	21		DCX	21
				Wt1	21		DNASE1	21
				Wwox	21		FASLG	21
				Btk	22		GPC3	21
				Col4a3	22		LRAT	21
				Col4a4	22		LZTS1	21
				Col4a5	22		PAFAH1B1	21
				Gp1ba	22		PDCD1	21
				Gp1bb	22		POU6F2	21
				Gp9	22		PROM1	21
				Gpr143	22		RELN	21
				Igll1	22		RNF6	21
				Lrrc8a	22		WT1	21
				Neb	22		WWOX	21
				Peo1	22		BTK	22
				Polg	22		C10orf2	22
				Slc25a4	22		COL4A3	22
				Slc45a2	22		COL4A4	22
				Tnni2	22		COL4A5	22
				Tnnt1	22		GP1BA	22
				Tnnt3	22		GP1BB	22
				Tpm2	22		GP9	22
				Tpm3	22		GPR143	22
				Tubb3	22		IGLL1	22
				Adamts10	23		LRRC8A	22
				Bfsp2	23		NEB	22
				Cryaa	23		POLG	22
				Cryab	23		SLC25A4	22
				Cryba1	23		SLC45A2	22
				Crybb1	23		TNNI2	22
				Crybb2	23		TNNT1	22
				Crygc	23		TNNT3	22
				Crygd	23		TPM2	22
				Cryge	23		TPM3	22
				Crygf	23		TUBB3	22
				Fbn1	23		ADAMTS10	23
				Gja3	23		BFSP2	23
				Gja8	23		CRYAA	23
				Hsf4	23		CRYAB	23
				Lim2	23		CRYBA1	23
				Mip	23		CRYBB1	23
				Pax6	23		CRYBB2	23
				Pitx3	23		CRYGC	23
				9530003J23Rik	24		CRYGD	23
				A2m	24		FBN1	23
				AC102064.8	24		GJA3	23
				AC138394.7-1	24		GJA8	23
				Ace	24		HSF4	23
				Adamts13	24		LIM2	23
				Alox5ap	24		MIP	23
				Apbb2	24		PAX6	23
				Apoc2	24		PITX3	23
				Apoe	24		A2M	24
				App	24		ACE	24
				BC026782	24		ADAMTS13	24
				Blmh	24		ALOX5AP	24
				Cbs	24		APBB2	24
				Cfh	24		APOC2	24
				Cfhr1	24		APOE	24
				EG214403	24		APP	24
				F10	24		BLMH	24
				F11	24		CBS	24
				F12	24		CFH	24
				F13a1	24		F10	24
				F13b	24		F11	24
				F5	24		F12	24
				F7	24		F13A1	24
				Fgb	24		F13B	24
				Fgg	24		F5	24
				Gclm	24		F7	24
				Gsn	24		FGA	24
				Hrg	24		FGB	24
				Lgals2	24		FGG	24
				Mcfd2	24		GCLM	24
				Mpo	24		GSN	24
				Mthfr	24		HRG	24
				Nos3	24		LGALS2	24
				Olr1	24		LTA	24
				Paxip1	24		LYZ	24
				Pde4d	24		MCFD2	24
				Plau	24		MPO	24
				Proc	24		MTHFR	24
				Psen1	24		NOS3	24
				Psen2	24		OLR1	24
				Serpind1	24		PAXIP1	24
				Thbd	24		PDE4D	24
				Tnfsf4	24		PLAU	24
				Ttr	24		PROC	24
				AC168060.4-1	25		PSEN1	24
				Add1	25		PSEN2	24
				Agt	25		SERPINA1	24
				Agtr1a	25		SERPIND1	24
				Agtr1b	25		THBD	24
				Aldh4a1	25		TNFSF4	24
				Baat	25		TTR	24
				Bdnf	25		ADD1	25
				Clint1	25		AGT	25
				Comt1	25		AGTR1	25
				Cyp3a11	25		ALDH4A1	25
				Cyp3a13	25		BAAT	25
				Cyp3a16	25		BDNF	25
				Cyp3a25	25		CLINT1	25
				Cyp3a41a	25		COMT	25
				Cyp3a41b	25		CYP3A5	25
				Cyp3a44	25		DISC1	25
				Cyp3a57	25		ECE1	25
				Cyp3a59	25		EDN3	25
				Disc1	25		EDNRB	25
				Ece1	25		EPHX1	25
				Edn3	25		GDNF	25
				Ednrb	25		GNB3	25
				Ephx1	25		HSD11B2	25
				Gdnf	25		HTR2A	25
				Gnb3	25		KCNMB1	25
				Hsd11b2	25		NME1	25
				Htr2a	25		NR3C2	25
				Kcnmb1	25		NRTN	25
				Nme1	25		NTRK1	25
				Nr3c2	25		PHOX2B	25
				Nrtn	25		PRODH	25
				Ntrk1	25		PTGIS	25
				Phox2b	25		REN	25
				Prodh	25		RET	25
				Ptgis	25		RTN4R	25
				Ren1	25		SCNN1A	25
				Ret	25		SCNN1B	25
				Rtn4r	25		SCNN1G	25
				Scnn1a	25		SLC6A4	25
				Scnn1b	25		SOX10	25
				Scnn1g	25		STOX1	25
				Slc6a4	25		SYN2	25
				Sox10	25		TAAR6	25
				Stox1	25		TJP2	25
				Taar6	25		WNK1	25
				Tjp2	25		WNK4	25
				Wnk1	25		ABCD1	26
				Wnk4	25		ABCD3	26
				Abcd1	26		AGPS	26
				Abcd3	26		PEX1	26
				Agps	26		PEX10	26
				Pex1	26		PEX13	26
				Pex10	26		PEX14	26
				Pex13	26		PEX16	26
				Pex14	26		PEX19	26
				Pex16	26		PEX26	26
				Pex19	26		PEX3	26
				Pex2	26		PEX5	26
				Pex26	26		PEX7	26
				Pex3	26		PHYH	26
				Pex5	26		PXMP3	26
				Pex7	26		AC217779.1	27
				Phyh	26		ATXN1	27
				Atxn1	27		ATXN10	27
				Atxn10	27		ATXN2	27
				Atxn2	27		ATXN7	27
				Atxn7	27		CACNA1A	27
				Cacna1a	27		CP	27
				Cp	27		DBH	27
				Dbh	27		FGF14	27
				Fgf14	27		ITM2B	27
				Itm2b	27		KCNA1	27
				Kcna1	27		LRRK2	27
				Lrrk2	27		NDUFV2	27
				Ndufv2	27		NR4A2	27
				Nr4a2	27		PARK2	27
				Park2	27		PARK7	27
				Park7	27		PINK1	27
				Pink1	27		PLEKHG4	27
				Plekhg4	27		PPP2R2B	27
				Ppp2r2b	27		PRKCG	27
				Prkcc	27		SNCA	27
				Snca	27		SNCAIP	27
				Sncaip	27		SNCB	27
				Sncb	27		TBP	27
				Tbp	27		TDP1	27
				Tdp1	27		UCHL1	27
				Uchl1	27		C7orf11	28
				2810021B07Rik	28		DDB2	28
				Ddb2	28		ERCC2	28
				Ercc2	28		ERCC3	28
				Ercc3	28		ERCC4	28
				Ercc4	28		ERCC5	28
				Ercc5	28		ERCC6	28
				Ercc6	28		ERCC8	28
				Ercc8	28		GTF2H5	28
				Gtf2h5	28		POLH	28
				Polh	28		XPA	28
				Xpa	28		XPC	28
				Xpc	28		ABCB7	29
				Abcb7	29		ALAS2	29
				Alas2	29		ANK1	29
				Ank1	29		CDAN1	29
				Cdan1	29		EPB41	29
				Epb4.1	29		EPB42	29
				Epb4.2	29		NT5C3	29
				Nt5c3	29		PKLR	29
				Pklr	29		RHAG	29
				Rhag	29		RPS19P3	29
				Slc11a2	29		SLC11A2	29
				Spna1	29		SPTA1	29
				Spnb1	29		SPTB	29
				Adamts2	30		ADAMTS2	30
				Aprt	30		APRT	30
				B4galt7	30		B4GALT7	30
				Calca	30		CALCA	30
				Calcr	30		CALCR	30
				Clcn7	30		CLCN7	30
				Col1a1	30		COL1A1	30
				Col1a2	30		COL1A2	30
				Col3a1	30		COL3A1	30
				Col5a1	30		COL5A1	30
				Col5a2	30		COL5A2	30
				Fzd4	30		FZD4	30
				Lrp5	30		LRP5	30
				Ndp	30		NDP	30
				Ostm1	30		OSTM1	30
				Plod1	30		PLOD1	30
				Slc34a1	30		SLC34A1	30
				Tcirg1	30		TCIRG1	30
				Apoa1	31		TNXB	30
				Apoa2	31		APOA1	31
				Apoa5	31		APOA2	31
				Apob	31		APOA5	31
				Apoc3	31		APOB	31
				Apoh	31		APOC3	31
				Col8a2	31		APOH	31
				Ephx2	31		C7orf16	31
				Gsbs	31		COL8A2	31
				Itih4	31		EPHX2	31
				Kera	31		ITIH4	31
				Ldlr	31		KERA	31
				Ldlrap1	31		LDLR	31
				Mttp	31		LDLRAP1	31
				Pcsk9	31		LIPI	31
				Pip5k3	31		MTTP	31
				Tacstd2	31		PCSK9	31
				Tgfbi	31		PIKFYVE	31
				Vsx1	31		TACSTD2	31
				Galns	32		TGFBI	31
				Glb1	32		VSX1	31
				Gm2a	32		GALNS	32
				Gns	32		GLB1	32
				Gusb	32		GM2A	32
				Hexa	32		GNS	32
				Hyal1	32		GUSB	32
				Ids	32		HEXA	32
				Idua	32		HYAL1	32
				Ank2	33		IDS	32
				Creld1	33		IDUA	32
				Gata4	33		ANK2	33
				Gja1	33		CRELD1	33
				Kcne1	33		GATA4	33
				Kcne2	33		GJA1	33
				Kcnh2	33		KCNE1	33
				Kcnj2	33		KCNE2	33
				Kcnq1	33		KCNH2	33
				Nkx2-5	33		KCNJ2	33
				Scn5a	33		KCNQ1	33
				Abca12	34		NKX2-5	33
				Alox12b	34		SCN5A	33
				Aloxe3	34		ABCA12	34
				Krt1	34		ALOX12B	34
				Krt10	34		ALOXE3	34
				Krt2	34		KRT1	34
				Krt9	34		KRT10	34
				Nipal4	34		KRT2	34
				Tgm1	34		KRT9	34
				Ctla4	35		NIPAL4	34
				Duox2	35		STS	34
				Gc	35		TGM1	34
				Pax8	35		CTLA4	35
				Slc5a5	35		DUOX2	35
				Tg	35		GC	35
				Thrb	35		PAX8	35
				Tpo	35		SLC5A5	35
				Tshb	35		TG	35
				AC125186.6	36		THRB	35
				Alad	36		TPO	35
				Hamp1	36		TSHB	35
				Hamp2	36		ALAD	36
				Hfe	36		HAMP	36
				Hfe2	36		HFE	36
				Hmbs	36		HFE2	36
				Ppox	36		HMBS	36
				Slc40a1	36		PPOX	36
				Trfr2	36		SLC40A1	36
				Urod	36		TFR2	36
				Uros	36		UROD	36
				0610009B22Rik	37		UROS	36
				AC153958.2	37		ACAN	37
				Acan	37		CHST3	37
				Chst3	37		COL9A1	37
				Col9a1	37		COL9A2	37
				Col9a2	37		COL9A3	37
				Col9a3	37		COMP	37
				Comp	37		FLNB	37
				Flnb	37		MATN3	37
				Matn3	37		SLC26A2	37
				Slc26a2	37		TRAPPC2	37
				Trappc2	37		WISP3	37
				Abl1	38		ABL1	38
				Arhgap26	38		ARHGAP26	38
				Arhgef12	38		ARHGEF12	38
				Arl11	38		ARL11	38
				Arnt	38		ARNT	38
				Bcl2	38		BCL2	38
				Bcr	38		BCR	38
				Ccnd1	38		CCND1	38
				Chic2	38		CHIC2	38
				Flt3	38		FLT3	38
				Gata1	38		GATA1	38
				Ghrhr	38		GHRHR	38
				Gmps	38		GMPS	38
				Hoxd4	38		HOXD4	38
				Ikzf1	38		IKZF1	38
				Kit	38		KIT	38
				Kras	38		KRAS	38
				Lpp	38		LPP	38
				Map3k8	38		MAP3K8	38
				Mllt10	38		MLLT10	38
				Mllt11	38		MLLT11	38
				Nbn	38		NBN	38
				Nf1	38		NF1	38
				Npm1	38		NPM1	38
				Nqo1	38		NQO1	38
				Numa1	38		NUMA1	38
				Nup214	38		NUP214	38
				P2rx7	38		P2RX7	38
				Pdgfra	38		PDGFRA	38
				Picalm	38		PICALM	38
				Pml	38		PML	38
				Ppp2r1b	38		PPP2R1B	38
				Ptpn11	38		PTPN11	38
				Runx1	38		RUNX1	38
				Stat5b	38		STAT5B	38
				Tal1	38		TAL1	38
				Tal2	38		TAL2	38
				Whsc1l1	38		WHSC1L1	38
				Zbtb16	38		ZBTB16	38
				Arl6	39		ARL6	39
				Bbs2	39		BBS1	39
				Bbs4	39		BBS2	39
				Bbs5	39		BBS4	39
				Bbs7	39		BBS5	39
				Dpp3	39		BBS7	39
				Mkks	39		MKKS	39
				Ttc8	39		TTC8	39
				Acvrl1	40		ACVRL1	40
				Agxt	40		AGXT	40
				Ahcy	40		AHCY	40
				Cyp2c29	40		CYP2C9	40
				Cyp2c37	40		ENG	40
				Cyp2c38	40		F8	40
				Cyp2c39	40		F9	40
				Cyp2c40	40		FTL	40
				Cyp2c50	40		GCM2	40
				Cyp2c54	40		GGCX	40
				Cyp2c65	40		GLRA1	40
				Cyp2c66	40		GLRB	40
				Cyp2c67	40		GRHPR	40
				Cyp2c68	40		HMGCL	40
				Eng	40		HMGCS2	40
				F8	40		IGF1R	40
				F9	40		IGF2	40
				Gcm2	40		LCT	40
				Ggcx	40		MAT1A	40
				Glra1	40		MCM6	40
				Glrb	40		PAH	40
				Grhpr	40		PCBD1	40
				Hmgcl	40		PRF1	40
				Hmgcs2	40		PTH	40
				Igf1r	40		PTS	40
				Igf2	40		QDPR	40
				Lct	40		SLC19A3	40
				Mat1a	40		UNC13D	40
				Mcm6	40		VKORC1	40
				Pah	40		ABCA4	41
				Pcbd1	40		AIPL1	41
				Prf1	40		BEST1	41
				Pth	40		CA4	41
				Pts	40		CACNA1F	41
				Qdpr	40		CERKL	41
				Slc19a3	40		CHST6	41
				Unc13d	40		CNGA1	41
				Vkorc1	40		CNGB1	41
				Abca4	41		CRB1	41
				Aipl1	41		CRX	41
				Best1	41		ELOVL4	41
				Cacna1f	41		FSCN2	41
				Car4	41		GNAT1	41
				Cerkl	41		GUCA1A	41
				Chst5	41		GUCY2D	41
				Cnga1	41		IMPDH1	41
				Cngb1	41		MERTK	41
				Crb1	41		NR2E3	41
				Crx	41		NRL	41
				Elovl4	41		NYX	41
				Fscn2	41		PDE6A	41
				Gnat1	41		PDE6B	41
				Guca1a	41		PRPF3	41
				Gucy2e	41		PRPF31	41
				Impdh1	41		PRPF8	41
				Mertk	41		PRPH2	41
				Nr2e3	41		RDH12	41
				Nrl	41		RDH5	41
				Nyx	41		RGR	41
				Pde6a	41		RHO	41
				Pde6b	41		RLBP1	41
				Prpf3	41		ROM1	41
				Prpf31	41		RP1	41
				Prpf8	41		RP2	41
				Prph2	41		RP9	41
				Rdh12	41		RPE65	41
				Rdh5	41		RPGR	41
				Rgr	41		RPGRIP1	41
				Rho	41		TULP1	41
				Rlbp1	41		USH2A	41
				Rom1	41		ABCC9	42
				Rp1h	41		ACTA1	42
				Rp2h	41		ACTC1	42
				rp9	41		AGPAT2	42
				Rpe65	41		CAPN3	42
				Rpgrip1	41		CASQ2	42
				Srpx	41		CAV3	42
				Tulp1	41		COL17A1	42
				Ush2a	41		COL7A1	42
				Abcc9	42		COX15	42
				Acta1	42		CPT1A	42
				Actc1	42		CPT2	42
				Agpat2	42		CSRP3	42
				Capn3	42		DES	42
				Casq2	42		DMD	42
				Cav3	42		DSG1	42
				Col17a1	42		DSP	42
				Col7a1	42		DYSF	42
				Cox15	42		EMD	42
				Cpt1a	42		FKRP	42
				Cpt2	42		FKTN	42
				Csrp3	42		GNAI2	42
				Des	42		GNAS	42
				Dmd	42		ITGA6	42
				Dsg1a	42		ITGA7	42
				Dsg1b	42		ITGB4	42
				Dsg1c	42		KRT14	42
				Dsp	42		KRT5	42
				Dysf	42		LAMA2	42
				Emd	42		LAMA3	42
				Fkrp	42		LAMB3	42
				Fktn	42		LAMC2	42
				Gnai2	42		LARGE	42
				Gnas	42		LMNA	42
				Itga6	42		MYBPC3	42
				Itga7	42		MYF6	42
				Itgb4	42		MYH6	42
				Krt14	42		MYH7	42
				Krt5	42		MYL2	42
				Lama2	42		MYL3	42
				Lama3	42		MYLK2	42
				Lamb3	42		MYOT	42
				Lamc2	42		PGAM2	42
				Large	42		PKP2	42
				Lmna	42		PLEC1	42
				Mybpc3	42		PLN	42
				Myf6	42		POMT1	42
				Myh6	42		PPARGC1A	42
				Myh7	42		PRKAG2	42
				Myl2	42		RAB3GAP1	42
				Myl3	42		RYR1	42
				Mylk2	42		RYR2	42
				Myot	42		SAT1	42
				Pgam2	42		SEPN1	42
				Pkp2	42		SGCA	42
				Plec1	42		SGCB	42
				Pln	42		SGCD	42
				Pomt1	42		SGCG	42
				Ppargc1a	42		SSTR5	42
				Prkag2	42		TAZ	42
				Rab3gap1	42		TCAP	42
				Ryr1	42		THRA	42
				Ryr2	42		TNNC1	42
				Sat1	42		TNNI3	42
				Sepn1	42		TNNT2	42
				Sgca	42		TPM1	42
				Sgcb	42		TRIM32	42
				Sgcd	42		TTN	42
				Sgcg	42		BCS1L	43
				Sstr5	42		GFAP	43
				Taz	42		LRPPRC	43
				Tcap	42		NDUFS1	43
				Thra	42		NDUFS2	43
				Tnnc1	42		NDUFS3	43
				Tnni3	42		NDUFS4	43
				Tnnt2	42		NDUFS7	43
				Tpm1	42		NDUFS8	43
				Trim32	42		NDUFV1	43
				Ttn	42		PC	43
				Bcs1l	43		PDHA1	43
				Gfap	43		PDHB	43
				Lrpprc	43		SDHA	43
				Ndufs1	43		SURF1	43
				Ndufs2	43		UQCRB	43
				Ndufs3	43		ALOX5	44
				Ndufs4	43		CD36	44
				Ndufs8	43		HNMT	44
				Ndufv1	43		ICAM1	44
				Pcx	43		IL12B	44
				Pdha1	43		IL13	44
				Pdhb	43		MS4A2	44
				Sdha	43		NOS2	44
				Surf1	43		NPSR1	44
				Alox5	44		P2RY12	44
				Cd36	44		PHF11	44
				EG628705	44		PLA2G7	44
				Hnmt	44		PTGDR	44
				Icam1	44		SCGB1A1	44
				Il12b	44		SCGB3A2	44
				Il13	44		TNF	44
				Ms4a2	44		AGL	45
				Nos2	44		G6PC	45
				Npsr1	44		GAA	45
				P2ry12	44		GBE1	45
				Phf11	44		GYS2	45
				Pla2g7	44		LAMP2	45
				Ptgdr	44		PFKM	45
				Scgb1a1	44		PYGL	45
				Scgb3a2	44		SLC37A4	45
				Agl	45		ADA	46
				G6pc	45		CD3D	46
				Gaa	45		DCLRE1C	46
				Gbe1	45		IL2RG	46
				Gys2	45		IL7R	46
				Lamp2	45		PTPRC	46
				Pfkm	45		RAG1	46
				Pygl	45		RAG2	46
				Slc37a4	45		C1QA	47
				Ada	46		C1QB	47
				Cd3d	46		C1QC	47
				Dclre1c	46		C1S	47
				Il2rg	46		C2	47
				Il7r	46		C3	47
				Ptprc	46		C4A	47
				Rag1	46		C4B	47
				Rag2	46		C6	47
				AC115877.13-1	47		C7	47
				C1qb	47		C8B	47
				C1qc	47		C9	47
				C1s	47		CFI	47
				C3	47		APTX	48
				C6	47		ATCAY	48
				C8b	47		HAVCR1	48
				C9	47		IL4R	48
				Cfi	47		SELP	48
				EG317677	47		SETX	48
				Aptx	48		SPINK5	48
				Atcay	48		TTPA	48
				BC053393	48		ABCB11	49
				Havcr1	48		ABCB4	49
				Il4ra	48		ATP8B1	49
				RP23-248K2.4	48		HESX1	49
				Selp	48		HSD3B7	49
				Setx	48		KRT16	49
				Spink5	48		KRT17	49
				Timd2	48		KRT6A	49
				Ttpa	48		KRT6B	49
				Abcb11	49		LHX3	49
				Abcb4	49		POU1F1	49
				AC120787.14-2	49		PROP1	49
				Atp8b1	49		AMELX	50
				EG406223	49		ATP6V0A4	50
				Hesx1	49		ATP6V1B1	50
				Hsd3b7	49		CA2	50
				Krt16	49		CYP11B1	50
				Krt17	49		CYP21A2	50
				Krt6a	49		DLX3	50
				Krt6b	49		ENAM	50
				Lhx3	49		KLK4	50
				Pou1f1	49		NR0B1	50
				Prop1	49		POR	50
				Amelx	50		SLC4A4	50
				Atp6v0a4	50		AP3B1	51
				Atp6v1b1	50		DTNBP1	51
				Car2	50		HPS1	51
				Dlx3	50		HPS3	51
				Enam	50		HPS4	51
				Klk4	50		HPS5	51
				Nr0b1	50		HPS6	51
				Por	50		FANCA	52
				Slc4a4	50		FANCB	52
				Ap3b1	51		FANCC	52
				Dtnbp1	51		FANCD2	52
				Hps1	51		FANCE	52
				Hps3	51		FANCF	52
				Hps4	51		FANCG	52
				Hps5	51		FANCL	52
				Hps6	51		FANCM	52
				Fanca	52		AK1	53
				Fancb	52		BPGM	53
				Fancc	52		G6PD	53
				Fancd2	52		GCLC	53
				Fance	52		GPI	53
				Fancg	52		GSS	53
				Fancl	52		HK1	53
				Fancm	52		PGK1	53
				AC114918.4-2	53		TPI1	53
				Ak1	53		ELANE	54
				Bpgm	53		FCGR3A	54
				G6pdx	53		GFI1	54
				Gclc	53		MASTL	54
				Gpi1	53		MPL	54
				Gss	53		OAS1	54
				Hk1	53		WAS	54
				Pgk1	53		FAH	55
				Tpi1	53		FOXO1	55
				Ela2	54		HPD	55
				Fcgr4	54		MITF	55
				Mastl	54		NPC1	55
				Mpl	54		OCA2	55
				Oas1a	54		PAX3	55
				Oas1b	54		PAX7	55
				Oas1c	54		PKD1	55
				Oas1d	54		PKD2	55
				Oas1e	54		PKHD1	55
				Oas1f	54		RPP38	55
				Oas1g	54		SMPD1	55
				Oas1h	54		SNAI2	55
				Was	54		TAT	55
				Fah	55		TYR	55
				Foxo1	55		TYRP1	55
				Hpd	55		AMT	56
				Mitf	55		CDH3	56
				Npc1	55		CDSN	56
				Oca2	55		DSG4	56
				Pax3	55		ETFA	56
				Pax7	55		ETFB	56
				Pkd1	55		ETFDH	56
				Pkd2	55		GCDH	56
				Pkhd1	55		GCSH	56
				Rpp38	55		GLDC	56
				Smpd1	55		GNMT	56
				Snai2	55		SOX18	56
				Tat	55		CLN3	57
				Tyr	55		CLN5	57
				Tyrp1	55		CLN6	57
				Amt	56		CLN8	57
				Cdh3	56		PPT1	57
				Cdsn	56		TPP1	57
				Dsg4	56		AICDA	58
				Etfa	56		ATP1A3	58
				Etfb	56		CD3E	58
				Etfdh	56		CD3G	58
				Gcdh	56		CD40	58
				Gcsh	56		CD40LG	58
				Gldc	56		DRD2	58
				Gnmt	56		DRD5	58
				Sox18	56		GCH1	58
				Cln3	57		SGCE	58
				Cln5	57		TOR1A	58
				Cln6	57		UNG	58
				Cln8	57		ASPM	59
				Ppt1	57		CACNA1S	59
				Tpp1	57		CDK5RAP2	59
				Aicda	58		CENPJ	59
				Atp1a3	58		CHAT	59
				Cd3e	58		CHRNA1	59
				Cd3g	58		CHRNB1	59
				Cd40	58		CHRND	59
				Cd40lg	58		CHRNE	59
				Drd2	58		CLCN1	59
				Drd5	58		KCNE3	59
				Gch1	58		MCPH1	59
				Sgce	58		RAPSN	59
				Tor1a	58		SCN4A	59
				Ung	58		SLC25A19	59
				Aspm	59		BSND	60
				Cacna1s	59		CLCNKA	60
				Cdk5rap2	59		CLCNKB	60
				Cenpj	59		EIF2B1	60
				Chat	59		EIF2B2	60
				Chrna1	59		EIF2B3	60
				Chrnb1	59		EIF2B4	60
				Chrnd	59		EIF2B5	60
				Chrne	59		KCNJ1	60
				Clcn1	59		SLC12A1	60
				Kcne3	59		ACTN4	61
				Mcph1	59		AHI1	61
				Rapsn	59		CD2AP	61
				Scn4a	59		CLDN16	61
				Slc25a19	59		FXYD2	61
				Bsnd	60		GNE	61
				Clcnka	60		INVS	61
				Clcnkb	60		IQCB1	61
				Eif2b1	60		MLPH	61
				Eif2b2	60		MTHFD1	61
				Eif2b3	60		MTR	61
				Eif2b4	60		MTRR	61
				Eif2b5	60		MYH2	61
				Kcnj1	60		MYO5A	61
				Slc12a1	60		NPHP1	61
				Actn4	61		NPHP3	61
				Ahi1	61		NPHP4	61
				Cd2ap	61		RAB27A	61
				Cldn16	61		TRPC6	61
				Fxyd2	61		TRPM6	61
				Gne	61		VCP	61
				Invs	61		ABCG5	62
				Iqcb1	61		ABCG8	62
				Mlph	61		AMH	62
				Mthfd1	61		AMHR2	62
				Mtr	61		BMP15	62
				Mtrr	61		CYP2R1	62
				Myh2	61		DGUOK	62
				Myo5a	61		DLL3	62
				Nphp1	61		FSHR	62
				Nphp3	61		GRK1	62
				Nphp4	61		KRT13	62
				Rab27a	61		KRT4	62
				Trpc6	61		MESP2	62
				Trpm6	61		MMP2	62
				Vcp	61		NAGLU	62
				Abcg5	62		NDN	62
				Abcg8	62		NEU1	62
				Amh	62		PCCA	62
				Amhr2	62		PCCB	62
				Bmp15	62		PEX12	62
				Cyp2r1	62		PEX6	62
				Dguok	62		PRKCSH	62
				Dll3	62		SAG	62
				Fshr	62		SEC63	62
				Grk1	62		SERPINA10	62
				Krt13	62		SGSH	62
				Krt4	62		SLC17A5	62
				Mesp2	62		SNRPN	62
				Mmp2	62		SQSTM1	62
				Naglu	62		SSX1	62
				Ndn	62		SSX2B	62
				Pcca	62		SUCLA2	62
				Pccb	62		TEK	62
				Pex12	62		TNFRSF11A	62
				Pex6	62		TNFRSF11B	62
				Prkcsh	62		VDR	62
				Sag	62		ANTXR2	63
				Sec63	62		ARSA	63
				Serpina10	62		COL4A6	63
				Sgsh	62		DHH	63
				Slc17a5	62		FH	63
				Snrpn	62		FLT4	63
				Sqstm1	62		FOXC2	63
				Ssxa1	62		FRAS1	63
				Sucla2	62		FREM2	63
				Tek	62		GBA	63
				Tnfrsf11a	62		GNRHR	63
				Tnfrsf11b	62		HSD17B3	63
				Vdr	62		ITGA2B	63
				Antxr2	63		ITGB3	63
				Arsa	63		KCNMA1	63
				Col4a6	63		KDR	63
				Dhh	63		KIF21A	63
				Fh1	63		KISS1R	63
				Flt4	63		LHCGR	63
				Foxc2	63		MC2R	63
				Fras1	63		MRAP	63
				Frem2	63		NELF	63
				Gba	63		PHKA2	63
				Gnrhr	63		PHKG2	63
				Hsd17b3	63		PHOX2A	63
				Itga2b	63		PSAP	63
				Itgb3	63		SCN1B	63
				Kcnma1	63		SOS1	63
				Kdr	63		SRY	63
				Kif21a	63		ABCA3	64
				Kiss1r	63		ACVR2B	64
				Lhcgr	63		AMN	64
				Mc2r	63		CNBP	64
				Mrap	63		CRTC1	64
				Nelf	63		CSF2RB	64
				Phka2	63		CUBN	64
				Phkg2	63		CYP11A1	64
				Phox2a	63		DMPK	64
				Psap	63		IRF4	64
				Scn1b	63		KRT12	64
				Sos1	63		KRT3	64
				Abca3	64		KRT81	64
				Acvr2b	64		KRT86	64
				Amn	64		LEFTY2	64
				Cnbp	64		LIG4	64
				Crtc1	64		MAML2	64
				Csf2rb	64		MAN2B1	64
				Csf2rb2	64		MANBA	64
				Cubn	64		MSTN	64
				Cyp11a1	64		NPHS2	64
				Dmpk	64		PHKA1	64
				Irf4	64		PRODH2	64
				Krt12	64		SFTPA1	64
				Lefty1	64		SFTPB	64
				Lefty2	64		SFTPC	64
				Lig4	64		STAR	64
				Maml2	64		TREM2	64
				Man2b1	64		TYROBP	64
				Manba	64
				Mstn	64
				Nphs1	64
				Nphs2	64
				Phka1	64
				Sftpa1	64
				Sftpb	64
				Sftpc	64
				Star	64
				Trem2	64
				Tyrobp	64

## Sheet: Cross-community mappings
Mouse Gene	Mmu Community No	Hsa Community No					Phenotype community label	Disease community label
Genes in both mouse phenotype and human disease communities
Cbfb	0	0	2	1		26	homeostasis/metabolism phenotype	Diabetes_mellitus
Crebbp	0	0	2	1	2
Ighmbp2	0	2	2	1	1
Akt2	0	11	2	1
Gck	0	11	2	1
Insr	0	11	2	1
Irs1	0	11	2	1
Lep	0	11	2	1
Lepr	0	11	2	1
Pparg	0	11	2	1
Ucp1	0	11	2	1	8
Abca1	0	16	2	1	1
Apoe	0	24	2	1
Nos3	0	24	2	1	2
Ldlr	0	31	2	1	1
Idua	0	32	2	1	1
Gata1	0	38	2	1	1
Agpat2	0	42	2	1
Des	0	42	2	1
Gnas	0	42	2	1
Lmna	0	42	2	1
Ppargc1a	0	42	2	1	5
Pla2g7	0	44	2	1	1
C3	0	47	2	1	1
Mitf	0	55	2	1	1
Mstn	0	64	2	1	1
Aire	1	0	2	1		21	immune system phenotype	Severe_combined_immunodeficiency
Fas	1	0	2	1
Ppm1d	1	0	2	1	3
Ikbkg	1	3	2	1
Nfkbia	1	3	2	1	2
Jak3	1	7	2	1	1
Foxp3	1	11	2	1	1
Cacnb4	1	14	2	1	1
Fasl	1	21	2	1	1
Spna1	1	29	2	1	1
Tcirg1	1	30	2	1	1
Ctla4	1	35	2	1	1
Abl1	1	38	2	1
Ikzf1	1	38	2	1
Runx1	1	38	2	1	3
Gnai2	1	42	2	1	1
Nos2	1	44	2	1	1
Il2rg	1	46	2	1
Ptprc	1	46	2	1
Rag2	1	46	2	1	3
Tnfrsf11a	1	62	2	1	1
Hexb	2	2	2	1	1	30
Atp2b2	2	3	2	1			hearing/vestibular/ear phenotype	Deafness
Cdh23	2	3	2	1
Espn	2	3	2	1
Gpr98	2	3	2	1
Myo6	2	3	2	1
Myo7a	2	3	2	1
Pcdh15	2	3	2	1
Pou4f3	2	3	2	1
Slc26a4	2	3	2	1
Slc26a5	2	3	2	1
Tmie	2	3	2	1
Ush1g	2	3	2	1
Whrn	2	3	2	1	13
Gabrb3	2	7	2	1
Htt	2	7	2	1	2
Eya1	2	8	2	1	1
Ntrk2	2	11	2	1	1
Mecp2	2	12	2	1	1
Bdnf	2	25	2	1	1
Glb1	2	32	2	1	1
Kcne1	2	33	2	1
Kcnq1	2	33	2	1	2
Naglu	2	62	2	1	1
Arsa	2	63	2	1
Kcnma1	2	63	2	1
Psap	2	63	2	1	3
Man2b1	2	64	2	1	1
Gabbr2	3	14	2	1	1	2	pigmentation phenotype-cellular phenotype/muscle phenotype	Atopy/Ataxia
Selp	3	48	2	1	1
Egfr	4	0	2	1		30	skeleton phenotype	Holoprosencephaly
Ep300	4	0	2	1
Erbb2	4	0	2	1
Fgfr1	4	0	2	1
Fgfr2	4	0	2	1
Fgfr3	4	0	2	1
Igf2r	4	0	2	1	7
Shh	4	1	2	1
Zic2	4	1	2	1	2
Col2a1	4	3	2	1	1
Nodal	4	7	2	1
Zic3	4	7	2	1	2
Cdkn1c	4	8	2	1
Foxc1	4	8	2	1
Foxe3	4	8	2	1
Pitx2	4	8	2	1	4
Vegfa	4	11	2	1	1
Ednra	4	16	2	1	1
Ror2	4	17	2	1	1
Pax6	4	23	2	1	1
Psen1	4	24	2	1	1
Ece1	4	25	2	1	1
Col1a1	4	30	2	1	1
Gja1	4	33	2	1	1
Acan	4	37	2	1	1
Pdgfra	4	38	2	1
Ptpn11	4	38	2	1	2
Ttn	4	42	2	1	1
Pax3	4	55	2	1
Pkd1	4	55	2	1	2
Ar	5	0	2	1		38	reproductive system phenotype	Fanconi_anemia
Bax	5	0	2	1
Cdk4	5	0	2	1
Csf1r	5	0	2	1
Tshr	5	0	2	1	5
Sod1	5	2	2	1	1
B4galt1	5	10	2	1	1
Hnf1a	5	11	2	1
Irs2	5	11	2	1
Pcsk1	5	11	2	1	3
Sox3	5	12	2	1
Ube3a	5	12	2	1	2
Esr1	5	16	2	1
Kl	5	16	2	1	2
Ghr	5	18	2	1	1
Cftr	5	20	2	1
Mgat2	5	20	2	1	2
Wt1	5	21	2	1	1
Polg	5	22	2	1	1
Pax8	5	35	2	1
Thrb	5	35	2	1	2
Bcl2	5	38	2	1
Kit	5	38	2	1	2
Lama2	5	42	2	1
Thra	5	42	2	1	2
Prop1	5	49	2	1	1
Fancc	5	52	2	1
Fancl	5	52	2	1	2
Npc1	5	55	2	1
Oca2	5	55	2	1
Smpd1	5	55	2	1	3
Fshr	5	62	2	1
Vdr	5	62	2	1	2
Dhh	5	63	2	1
Gnrhr	5	63	2	1
Kiss1r	5	63	2	1
Lhcgr	5	63	2	1	4
Crtc1	5	64	2	1	1
Bbs2	6	39	2	1		3	nervous system phenotype	Bardet-Biedl_syndrome
Bbs4	6	39	2	1
Mkks	6	39	2	1	3
Ace	7	24	2	1	1	3	renal/urinary system phenotype	Hypertension
Agt	7	25	2	1
Ren1	7	25	2	1	2
Atm	8	0	2	1		9	tumorigenesis	Colon_cancer
Brca1	8	0	2	1
Mlh1	8	0	2	1
Trp53	8	0	2	1	4
Ewsr1	8	8	2	1
Fgf23	8	8	2	1	2
Wwox	8	21	2	1	1
Xpa	8	28	2	1	1
Nbn	8	38	2	1	1
Pdgfb	9	0	2	1	1	4	cardiovascular system phenotype	Hypertension
Gdnf	9	25	2	1
Ret	9	25	2	1
Wnk1	9	25	2	1	3
Genes only associated with phenotype communities
a	0		1	1
Adcyap1	0		1	1
Adipoq	0		1	1
Adipor2	0		1	1
Arsb	0		1	1
Atp2a2	0		1	1
Cacna1b	0		1	1
Casp3	0		1	1
Cav1	0		1	1
Cbl	0		1	1
Ccl2	0		1	1
Ccr2	0		1	1
Cebpa	0		1	1
Cebpb	0		1	1
Cidec	0		1	1
Clcn3	0		1	1
Clock	0		1	1
Cmah	0		1	1
Cnr1	0		1	1
Cpe	0		1	1
Cxcl14	0		1	1
E2f1	0		1	1
Fos	0		1	1
Fto	0		1	1
Hprt1	0		1	1
Hrh1	0		1	1
Htr2c	0		1	1
Il6	0		1	1
Ins2	0		1	1
Lipa	0		1	1
Lpin1	0		1	1
Mark2	0		1	1
Mmp9	0		1	1
Mpv17	0		1	1
Myc	0		1	1
Ngfr	0		1	1
Nmu	0		1	1
Npy1r	0		1	1
Npy2r	0		1	1
Oprm1	0		1	1
Plin	0		1	1
Pnpla2	0		1	1
Runx2	0		1	1
Scd1	0		1	1
Slc27a5	0		1	1
Sod2	0		1	1
Sp3	0		1	1
Spp1	0		1	1
Ssfa2	0		1	1
Timp3	0		1	1
Tlr2	0		1	1
Tlr4	0		1	1
Tub	0		1	1
Txnip	0		1	1
Zfpm1	0		1	1
Zmpste24	0		1	1
Bcl2l1	1		1	1
Bcl2l11	1		1	1
Bcl3	1		1	1
Bcl6	1		1	1
Bhlhb2	1		1	1
Bmi1	1		1	1
Ccr6	1		1	1
Chd2	1		1	1
Ctsl	1		1	1
Cyld	1		1	1
Ddx58	1		1	1
Dkc1	1		1	1
Dtx1	1		1	1
Hmox1	1		1	1
Il15	1		1	1
Il2	1		1	1
Il2rb	1		1	1
Il6st	1		1	1
Il8rb	1		1	1
Irf8	1		1	1
Itgb2	1		1	1
Lat	1		1	1
Lta	1		1	1
Ltb	1		1	1
Ly6a	1		1	1
Lyn	1		1	1
Map3k14	1		1	1
Mdc1	1		1	1
Mll5	1		1	1
Nckap1l	1		1	1
Nfe2l2	1		1	1
Nfkb1	1		1	1
Nfkb2	1		1	1
Nlrp3	1		1	1
Pfdn1	1		1	1
Pik3cd	1		1	1
Pou2af1	1		1	1
Prkcd	1		1	1
Prkdc	1		1	1
Ptpn6	1		1	1
Rel	1		1	1
Relb	1		1	1
Sell	1		1	1
Sfpi1	1		1	1
Sh3bp2	1		1	1
Sharpin	1		1	1
Smad3	1		1	1
Socs1	1		1	1
Tank	1		1	1
Tcra	1		1	1
Tgfb1	1		1	1
Tnf	1		1	1
Tnfaip8l2	1		1	1
Tnfrsf13b	1		1	1
Tnfsf11	1		1	1
Traf6	1		1	1
Ttc7	1		1	1
Zap70	1		1	1
Zfp36	1		1	1
Cacna1d	2		1	1
Cacna2d2	2		1	1
Celsr1	2		1	1
Fgf3	2		1	1
Foxi1	2		1	1
Gfi1	2		1	1
Hmx3	2		1	1
Kcnj10	2		1	1
Mcoln3	2		1	1
Mdk	2		1	1
Mtap1b	2		1	1
Pax2	2		1	1
Pou3f4	2		1	1
S1pr2	2		1	1
Scarb2	2		1	1
Scn8a	2		1	1
Six1	2		1	1
Slc12a2	2		1	1
Slc12a6	2		1	1
Slc17a8	2		1	1
Sox2	2		1	1
Spnb4	2		1	1
Tomt	2		1	1
Trpc3	2		1	1
Vps54	2		1	1
Bglap1	3		1	1
Bglap2	3		1	1
Gabbr1	3		1	1
Sele	3		1	1
Vav2	3		1	1
Vav3	3		1	1
Xrcc5	3		1	1
Xrcc6	3		1	1
Aldh1a2	4		1	1
Apaf1	4		1	1
Baz1b	4		1	1
Bmp4	4		1	1
Bmp5	4		1	1
Bmp7	4		1	1
Chd7	4		1	1
Chrd	4		1	1
Cited2	4		1	1
Dlx5	4		1	1
Dlx6	4		1	1
Erbb3	4		1	1
Fbxo11	4		1	1
Fgf10	4		1	1
Fgf9	4		1	1
Fgfrl1	4		1	1
Gbx2	4		1	1
Gli2	4		1	1
Gli3	4		1	1
Hand2	4		1	1
Hells	4		1	1
Hey2	4		1	1
Hoxa1	4		1	1
Hspg2	4		1	1
Ift88	4		1	1
Lgr4	4		1	1
Lrp6	4		1	1
Med1	4		1	1
Mmp14	4		1	1
Mysm1	4		1	1
Ncoa6	4		1	1
Nrg1	4		1	1
Ntf3	4		1	1
Ntrk3	4		1	1
Otx1	4		1	1
Otx2	4		1	1
Pds5b	4		1	1
Prrx1	4		1	1
Pthlh	4		1	1
Ptk7	4		1	1
Rxra	4		1	1
Smad2	4		1	1
T	4		1	1
Tbx1	4		1	1
Tcfap2a	4		1	1
Tgfb2	4		1	1
Trp73	4		1	1
Tulp3	4		1	1
Twsg1	4		1	1
Vangl2	4		1	1
Zeb1	4		1	1
Zic5	4		1	1
Acvr2a	5		1	1
Adra1b	5		1	1
Ahr	5		1	1
Alms1	5		1	1
Arhgdia	5		1	1
Atr	5		1	1
Cadm1	5		1	1
Camk4	5		1	1
Cdkn1b	5		1	1
Cdkn2d	5		1	1
Cga	5		1	1
Csf1	5		1	1
Cyp19a1	5		1	1
Ddr2	5		1	1
Egr1	5		1	1
Esr2	5		1	1
Fads2	5		1	1
Fkbp4	5		1	1
Foxo3	5		1	1
Fshb	5		1	1
Fyn	5		1	1
Gnrh1	5		1	1
Grid2	5		1	1
Hoxa10	5		1	1
Hoxa11	5		1	1
Hr	5		1	1
Hsf2	5		1	1
Inha	5		1	1
Inhba	5		1	1
Jmjd1a	5		1	1
Jund	5		1	1
Kcnj6	5		1	1
Kitl	5		1	1
Lhb	5		1	1
Lipe	5		1	1
Nhlh2	5		1	1
Nos1	5		1	1
Npepps	5		1	1
Plg	5		1	1
Prokr2	5		1	1
Ptgs1	5		1	1
Ptgs2	5		1	1
Sirt1	5		1	1
Slc19a2	5		1	1
Taf4b	5		1	1
Vgf	5		1	1
Bbs1	6		1	1
Arid5b	8		1	1
Arntl	8		1	1
Cdkn1a	8		1	1
Cdkn2a	8		1	1
Cdkn2c	8		1	1
Dmc1	8		1	1
Ercc1	8		1	1
Foxn1	8		1	1
Gulo	8		1	1
Hmga1	8		1	1
Msh5	8		1	1
Prdm9	8		1	1
Rec8	8		1	1
Sgpl1	8		1	1
Spo11	8		1	1
Unc84a	8		1	1
Mapk7	9		1	1
Pdgfrb	9		1	1
Wasf2	9		1	1
Genes only associated with disease communities
AC140349.4		0	1	0
Acsl6		0	1	0
Acvr1b		0	1	0
Alx4		0	1	0
Apc		0	1	0
Armet		0	1	0
Axin1		0	1	0
Axin2		0	1	0
Bard1		0	1	0
Bcl10		0	1	0
Bmpr1a		0	1	0
Braf		0	1	0
Brca2		0	1	0
Brip1		0	1	0
Bub1		0	1	0
Bub1b		0	1	0
Casp8		0	1	0
Cdh1		0	1	0
Chek2		0	1	0
Ctnnb1		0	1	0
Dcc		0	1	0
Dlc1		0	1	0
Dmbt1		0	1	0
Elac2		0	1	0
Ephb2		0	1	0
Fcgr2b		0	1	0
Fcgr3		0	1	0
Fgfr4		0	1	0
Flcn		0	1	0
Golga5		0	1	0
Hras1		0	1	0
Il1b		0	1	0
Il1rn		0	1	0
Ing1		0	1	0
Irf1		0	1	0
Klf6		0	1	0
Mad1l1		0	1	0
Mcc		0	1	0
Met		0	1	0
Minpp1		0	1	0
Mlh3		0	1	0
Mn1		0	1	0
Mre11a		0	1	0
Msh2		0	1	0
Msh3		0	1	0
Msh6		0	1	0
Msr1		0	1	0
Msx2		0	1	0
Mutyh		0	1	0
Mxi1		0	1	0
Myh8		0	1	0
Ncoa4		0	1	0
Nf2		0	1	0
Nras		0	1	0
Odc1		0	1	0
Pcm1		0	1	0
Pdgfrl		0	1	0
Phb		0	1	0
Pik3ca		0	1	0
Plag1		0	1	0
Pms1		0	1	0
Pms2		0	1	0
Prkar1a		0	1	0
Pten		0	1	0
Ptpn12		0	1	0
Ptprj		0	1	0
Rad51		0	1	0
Rad54b		0	1	0
Rad54l		0	1	0
Rap1gds1		0	1	0
Rb1		0	1	0
Rb1cc1		0	1	0
Rbbp8		0	1	0
Rnasel		0	1	0
Rras2		0	1	0
Sh2d1a		0	1	0
Slc22a18		0	1	0
Smad4		0	1	0
Src		0	1	0
Stk11		0	1	0
Tgfbr1		0	1	0
Tgfbr2		0	1	0
Tnfrsf10b		0	1	0
Trim24		0	1	0
Trim33		0	1	0
Tsg101		0	1	0
Twist1		0	1	0
Xrcc3		0	1	0
Zfhx3		0	1	0
Ptch1		1	1	0
Ptch2		1	1	0
Rasa1		1	1	0
Six3		1	1	0
Smo		1	1	0
Sufu		1	1	0
Tgif1		1	1	0
Als2		2	1	0
Atl1		2	1	0
Bscl2		2	1	0
Dctn1		2	1	0
Hspd1		2	1	0
Kif5a		2	1	0
Nefh		2	1	0
Nipa1		2	1	0
Plp1		2	1	0
Prph1		2	1	0
Sacs		2	1	0
Spast		2	1	0
Spg7		2	1	0
Vapb		2	1	0
9930013L23Rik		3	1	0
Actg1		3	1	0
Aspn		3	1	0
Cldn14		3	1	0
Clrn1		3	1	0
Coch		3	1	0
Col11a1		3	1	0
Crym		3	1	0
Dfna5		3	1	0
Diap1		3	1	0
Dspp		3	1	0
Eda		3	1	0
Edar		3	1	0
Edaradd		3	1	0
Eya4		3	1	0
Frzb		3	1	0
Gjb2		3	1	0
Gjb3		3	1	0
Gjb4		3	1	0
Gjb6		3	1	0
Grhl2		3	1	0
Jag1		3	1	0
Kcnq4		3	1	0
Lor		3	1	0
Msx1		3	1	0
Myh14		3	1	0
Myh9		3	1	0
Myo15		3	1	0
Myo1a		3	1	0
Myo3a		3	1	0
Otoa		3	1	0
Otof		3	1	0
Pax9		3	1	0
Pkp1		3	1	0
Pou3f4		3	1	0
Pvrl1		3	1	0
Strc		3	1	0
Tbx22		3	1	0
Tecta		3	1	0
Tmc1		3	1	0
Tmprss3		3	1	0
Ush1c		3	1	0
Zfpm2		3	1	0
Jak2		4	1	0
Ogg1		4	1	0
Prcc		4	1	0
Rnf139		4	1	0
Sdhb		4	1	0
Sdhc		4	1	0
Sdhd		4	1	0
Tcfe3		4	1	0
Thpo		4	1	0
Vhl		4	1	0
Casr		5	1	0
Ccl5		5	1	0
Cdc73		5	1	0
Ciita		5	1	0
Hmga2		5	1	0
Il10		5	1	0
Mccc1		5	1	0
Mccc2		5	1	0
Men1		5	1	0
Mif		5	1	0
Nfkbil1		5	1	0
Padi4		5	1	0
Rfx5		5	1	0
Rfxap		5	1	0
Slc22a4		5	1	0
Atp7a		6	1	0
Cnga3		6	1	0
Cngb3		6	1	0
Eln		6	1	0
Fbln5		6	1	0
Gnat2		6	1	0
Hmcn1		6	1	0
Adra2c		7	1	0
Adrb1		7	1	0
Atpaf2		7	1	0
Cfc1		7	1	0
Clcn5		7	1	0
Col10a1		7	1	0
Cox10		7	1	0
D130043K22Rik		7	1	0
Dnahc11		7	1	0
Dnahc5		7	1	0
Dnaic1		7	1	0
Evc		7	1	0
Evc2		7	1	0
H6pd		7	1	0
Hadha		7	1	0
Hadhb		7	1	0
Hsd11b1		7	1	0
Jph3		7	1	0
Med13l		7	1	0
NA		7	1	0
Ndufs6		7	1	0
Ocrl		7	1	0
Phex		7	1	0
Prnp		7	1	0
Pth1r		7	1	0
Rmcs2		7	1	0
Rxfp2		7	1	0
Serpini1		7	1	0
Slc25a13		7	1	0
Slc3a1		7	1	0
Slc7a9		7	1	0
Tmc6		7	1	0
Tmc8		7	1	0
Top1		7	1	0
Top2a		7	1	0
Zfp365		7	1	0
Akap10		8	1	0
Arg1		8	1	0
Asl		8	1	0
Cyp1b1		8	1	0
Diap2		8	1	0
Dlg5		8	1	0
Ext1		8	1	0
Ext2		8	1	0
Fbxw4		8	1	0
Foxl2		8	1	0
Fut1		8	1	0
Fut2		8	1	0
Galnt3		8	1	0
H2-Eb1		8	1	0
H2-Eb2		8	1	0
Myoc		8	1	0
NA		8	1	0
Nod2		8	1	0
Nr4a3		8	1	0
Nsd1		8	1	0
Opa1		8	1	0
Opa3		8	1	0
Optn		8	1	0
P2rx1		8	1	0
Sec1		8	1	0
Serping1		8	1	0
Tbxa2r		8	1	0
Trf		8	1	0
Trp63		8	1	0
Usp9y		8	1	0
Xpnpep2		8	1	0
A4galt		9	1	0
Ache		9	1	0
Aqp1		9	1	0
Aqp3		9	1	0
Art4		9	1	0
B3galnt1		9	1	0
Bcam		9	1	0
Bsg		9	1	0
Cd44		9	1	0
Cd55		9	1	0
Cr1l		9	1	0
Daf2		9	1	0
Gcnt2		9	1	0
Gypa		9	1	0
Icam4		9	1	0
Kel		9	1	0
Rhd		9	1	0
Slc14a1		9	1	0
Slc4a1		9	1	0
Alg1		10	1	0
Alg12		10	1	0
Alg2		10	1	0
Alg3		10	1	0
Alg6		10	1	0
Alg8		10	1	0
Alg9		10	1	0
Cog7		10	1	0
Dpagt1		10	1	0
Dpm1		10	1	0
Mpdu1		10	1	0
Slc35c1		10	1	0
4921521F21Rik		11	1	0
Abcc8		11	1	0
Adrb2		11	1	0
Adrb3		11	1	0
Agrp		11	1	0
Akr1c14		11	1	0
Akr1c18		11	1	0
Akr1c20		11	1	0
Akr1c21		11	1	0
Akr1c6		11	1	0
Capn10		11	1	0
Cartpt		11	1	0
Enpp1		11	1	0
Gcgr		11	1	0
Ghrl		11	1	0
Gpd2		11	1	0
Hnf1b		11	1	0
Hnf4a		11	1	0
Kcnj11		11	1	0
Mapk8ip1		11	1	0
Mc3r		11	1	0
Mc4r		11	1	0
Neurod1		11	1	0
Nr0b2		11	1	0
Pdx1		11	1	0
Pomc		11	1	0
Ppp1r3a		11	1	0
Ptf1a		11	1	0
Ptpn1		11	1	0
Ptpn22		11	1	0
Retn		11	1	0
Sim1		11	1	0
Slc2a2		11	1	0
Slc2a4		11	1	0
Slc6a14		11	1	0
Ucp2		11	1	0
Ucp3		11	1	0
AC119271.11		12	1	0
Acsl4		12	1	0
Aff2		12	1	0
Agtr2		12	1	0
Arhgef6		12	1	0
Arx		12	1	0
Cdkl5		12	1	0
Crbn		12	1	0
Dlg3		12	1	0
Efhc1		12	1	0
Fgd1		12	1	0
Ftsj1		12	1	0
Gdi1		12	1	0
Glo1		12	1	0
Il1rapl1		12	1	0
Jarid1c		12	1	0
Nlgn3		12	1	0
Ophn1		12	1	0
Pak3		12	1	0
Prss12		12	1	0
Rps6ka3		12	1	0
Sms		12	1	0
Dnm2		13	1	0
Egr2		13	1	0
Gars		13	1	0
Gdap1		13	1	0
Gjb1		13	1	0
Hoxd10		13	1	0
Hspb1		13	1	0
Hspb8		13	1	0
Kif1b		13	1	0
Litaf		13	1	0
Mfn2		13	1	0
Mpz		13	1	0
Mtmr2		13	1	0
Ndrg1		13	1	0
Ngf		13	1	0
Pmp22		13	1	0
Prx		13	1	0
Rab7		13	1	0
Sbf2		13	1	0
Sh3tc2		13	1	0
Sptlc1		13	1	0
Chrna4		14	1	0
Chrnb2		14	1	0
Clcn2		14	1	0
Cstb		14	1	0
Cyp2a22		14	1	0
Cyp2a4		14	1	0
Cyp2a5		14	1	0
Epm2a		14	1	0
Gabra1		14	1	0
Gabrg2		14	1	0
Kcnq2		14	1	0
Kcnq3		14	1	0
Lgi1		14	1	0
Me2		14	1	0
Nhlrc1		14	1	0
Scn1a		14	1	0
Slc25a22		14	1	0
Syn1		14	1	0
Cxcl12		15	1	0
Ifng		15	1	0
Ifngr1		15	1	0
Ifngr2		15	1	0
Il12rb1		15	1	0
Kir3dl1		15	1	0
Kir3dl2		15	1	0
Slc11a1		15	1	0
Stat1		15	1	0
Tert		15	1	0
Tsc1		15	1	0
Tsc2		15	1	0
Atp1a2		16	1	0
Cst3		16	1	0
Mef2a		16	1	0
Mmp3		16	1	0
Pon1		16	1	0
Pon2		16	1	0
Bmpr1b		17	1	0
Fbln1		17	1	0
Gdf5		17	1	0
Hoxd13		17	1	0
Ihh		17	1	0
Npr2		17	1	0
Aqp2		18	1	0
Avp		18	1	0
Avpr2		18	1	0
Bckdhb		18	1	0
Bcor		18	1	0
Dbt		18	1	0
Gnptab		18	1	0
Gnptg		18	1	0
Gphn		18	1	0
Lhx4		18	1	0
Mcoln1		18	1	0
Mmaa		18	1	0
Mmab		18	1	0
Mocs1		18	1	0
Mocs2		18	1	0
Mut		18	1	0
Six6		18	1	0
Tmem91		18	1	0
Vsx2		18	1	0
Cyb5		19	1	0
Cyb5r3		19	1	0
EG436003		19	1	0
Epor		19	1	0
Hba-a1		19	1	0
Hba-a2		19	1	0
Hbb-b1		19	1	0
Hbb-b2		19	1	0
Hbb-bh1		19	1	0
1810049H19Rik		20	1	0
AC158659.6		20	1	0
Ccm2		20	1	0
Cirh1a		20	1	0
Col6a1		20	1	0
Col6a2		20	1	0
Col6a3		20	1	0
Cyba		20	1	0
Cybb		20	1	0
Ebp		20	1	0
EG436523		20	1	0
Gnpat		20	1	0
Krit1		20	1	0
Krt18		20	1	0
Mpi		20	1	0
Ncf2		20	1	0
Opn1mw		20	1	0
Opn1sw		20	1	0
Pdcd10		20	1	0
Pmm2		20	1	0
Prss1		20	1	0
Prss2		20	1	0
Spink3		20	1	0
Tcrb-V20		20	1	0
Try10		20	1	0
Try4		20	1	0
Acadl		21	1	0
Acadm		21	1	0
Acads		21	1	0
C1qtnf5		21	1	0
Dcx		21	1	0
Dnase1		21	1	0
Gpc3		21	1	0
Lrat		21	1	0
Lzts1		21	1	0
Pafah1b1		21	1	0
Pdcd1		21	1	0
Pou6f2		21	1	0
Prom1		21	1	0
Reln		21	1	0
Rnf6		21	1	0
Btk		22	1	0
Col4a3		22	1	0
Col4a4		22	1	0
Col4a5		22	1	0
Gp1ba		22	1	0
Gp1bb		22	1	0
Gp9		22	1	0
Gpr143		22	1	0
Igll1		22	1	0
Lrrc8a		22	1	0
Neb		22	1	0
Peo1		22	1	0
Slc25a4		22	1	0
Slc45a2		22	1	0
Tnni2		22	1	0
Tnnt1		22	1	0
Tnnt3		22	1	0
Tpm2		22	1	0
Tpm3		22	1	0
Tubb3		22	1	0
Adamts10		23	1	0
Bfsp2		23	1	0
Cryaa		23	1	0
Cryab		23	1	0
Cryba1		23	1	0
Crybb1		23	1	0
Crybb2		23	1	0
Crygc		23	1	0
Crygd		23	1	0
Cryge		23	1	0
Crygf		23	1	0
Fbn1		23	1	0
Gja3		23	1	0
Gja8		23	1	0
Hsf4		23	1	0
Lim2		23	1	0
Mip		23	1	0
Pitx3		23	1	0
9530003J23Rik		24	1	0
A2m		24	1	0
AC102064.8		24	1	0
AC138394.7-1		24	1	0
Adamts13		24	1	0
Alox5ap		24	1	0
Apbb2		24	1	0
Apoc2		24	1	0
App		24	1	0
BC026782		24	1	0
Blmh		24	1	0
Cbs		24	1	0
Cfh		24	1	0
Cfhr1		24	1	0
EG214403		24	1	0
F10		24	1	0
F11		24	1	0
F12		24	1	0
F13a1		24	1	0
F13b		24	1	0
F5		24	1	0
F7		24	1	0
Fgb		24	1	0
Fgg		24	1	0
Gclm		24	1	0
Gsn		24	1	0
Hrg		24	1	0
Lgals2		24	1	0
Mcfd2		24	1	0
Mpo		24	1	0
Mthfr		24	1	0
Olr1		24	1	0
Paxip1		24	1	0
Pde4d		24	1	0
Plau		24	1	0
Proc		24	1	0
Psen2		24	1	0
Serpind1		24	1	0
Thbd		24	1	0
Tnfsf4		24	1	0
Ttr		24	1	0
AC168060.4-1		25	1	0
Add1		25	1	0
Agtr1a		25	1	0
Agtr1b		25	1	0
Aldh4a1		25	1	0
Baat		25	1	0
Clint1		25	1	0
Comt1		25	1	0
Cyp3a11		25	1	0
Cyp3a13		25	1	0
Cyp3a16		25	1	0
Cyp3a25		25	1	0
Cyp3a41a		25	1	0
Cyp3a41b		25	1	0
Cyp3a44		25	1	0
Cyp3a57		25	1	0
Cyp3a59		25	1	0
Disc1		25	1	0
Edn3		25	1	0
Ednrb		25	1	0
Ephx1		25	1	0
Gnb3		25	1	0
Hsd11b2		25	1	0
Htr2a		25	1	0
Kcnmb1		25	1	0
Nme1		25	1	0
Nr3c2		25	1	0
Nrtn		25	1	0
Ntrk1		25	1	0
Phox2b		25	1	0
Prodh		25	1	0
Ptgis		25	1	0
Rtn4r		25	1	0
Scnn1a		25	1	0
Scnn1b		25	1	0
Scnn1g		25	1	0
Slc6a4		25	1	0
Sox10		25	1	0
Stox1		25	1	0
Taar6		25	1	0
Tjp2		25	1	0
Wnk4		25	1	0
Abcd1		26	1	0
Abcd3		26	1	0
Agps		26	1	0
Pex1		26	1	0
Pex10		26	1	0
Pex13		26	1	0
Pex14		26	1	0
Pex16		26	1	0
Pex19		26	1	0
Pex2		26	1	0
Pex26		26	1	0
Pex3		26	1	0
Pex5		26	1	0
Pex7		26	1	0
Phyh		26	1	0
Atxn1		27	1	0
Atxn10		27	1	0
Atxn2		27	1	0
Atxn7		27	1	0
Cacna1a		27	1	0
Cp		27	1	0
Dbh		27	1	0
Fgf14		27	1	0
Itm2b		27	1	0
Kcna1		27	1	0
Lrrk2		27	1	0
Ndufv2		27	1	0
Nr4a2		27	1	0
Park2		27	1	0
Park7		27	1	0
Pink1		27	1	0
Plekhg4		27	1	0
Ppp2r2b		27	1	0
Prkcc		27	1	0
Snca		27	1	0
Sncaip		27	1	0
Sncb		27	1	0
Tbp		27	1	0
Tdp1		27	1	0
Uchl1		27	1	0
2810021B07Rik		28	1	0
Ddb2		28	1	0
Ercc2		28	1	0
Ercc3		28	1	0
Ercc4		28	1	0
Ercc5		28	1	0
Ercc6		28	1	0
Ercc8		28	1	0
Gtf2h5		28	1	0
Polh		28	1	0
Xpc		28	1	0
Abcb7		29	1	0
Alas2		29	1	0
Ank1		29	1	0
Cdan1		29	1	0
Epb4.1		29	1	0
Epb4.2		29	1	0
Nt5c3		29	1	0
Pklr		29	1	0
Rhag		29	1	0
Slc11a2		29	1	0
Spnb1		29	1	0
Adamts2		30	1	0
Aprt		30	1	0
B4galt7		30	1	0
Calca		30	1	0
Calcr		30	1	0
Clcn7		30	1	0
Col1a2		30	1	0
Col3a1		30	1	0
Col5a1		30	1	0
Col5a2		30	1	0
Fzd4		30	1	0
Lrp5		30	1	0
Ndp		30	1	0
Ostm1		30	1	0
Plod1		30	1	0
Slc34a1		30	1	0
Apoa1		31	1	0
Apoa2		31	1	0
Apoa5		31	1	0
Apob		31	1	0
Apoc3		31	1	0
Apoh		31	1	0
Col8a2		31	1	0
Ephx2		31	1	0
Gsbs		31	1	0
Itih4		31	1	0
Kera		31	1	0
Ldlrap1		31	1	0
Mttp		31	1	0
Pcsk9		31	1	0
Pip5k3		31	1	0
Tacstd2		31	1	0
Tgfbi		31	1	0
Vsx1		31	1	0
Galns		32	1	0
Gm2a		32	1	0
Gns		32	1	0
Gusb		32	1	0
Hexa		32	1	0
Hyal1		32	1	0
Ids		32	1	0
Ank2		33	1	0
Creld1		33	1	0
Gata4		33	1	0
Kcne2		33	1	0
Kcnh2		33	1	0
Kcnj2		33	1	0
Nkx2-5		33	1	0
Scn5a		33	1	0
Abca12		34	1	0
Alox12b		34	1	0
Aloxe3		34	1	0
Krt1		34	1	0
Krt10		34	1	0
Krt2		34	1	0
Krt9		34	1	0
Nipal4		34	1	0
Tgm1		34	1	0
Duox2		35	1	0
Gc		35	1	0
Slc5a5		35	1	0
Tg		35	1	0
Tpo		35	1	0
Tshb		35	1	0
AC125186.6		36	1	0
Alad		36	1	0
Hamp1		36	1	0
Hamp2		36	1	0
Hfe		36	1	0
Hfe2		36	1	0
Hmbs		36	1	0
Ppox		36	1	0
Slc40a1		36	1	0
Trfr2		36	1	0
Urod		36	1	0
Uros		36	1	0
0610009B22Rik		37	1	0
AC153958.2		37	1	0
Chst3		37	1	0
Col9a1		37	1	0
Col9a2		37	1	0
Col9a3		37	1	0
Comp		37	1	0
Flnb		37	1	0
Matn3		37	1	0
Slc26a2		37	1	0
Trappc2		37	1	0
Arhgap26		38	1	0
Arhgef12		38	1	0
Arl11		38	1	0
Arnt		38	1	0
Bcr		38	1	0
Ccnd1		38	1	0
Chic2		38	1	0
Flt3		38	1	0
Ghrhr		38	1	0
Gmps		38	1	0
Hoxd4		38	1	0
Kras		38	1	0
Lpp		38	1	0
Map3k8		38	1	0
Mllt10		38	1	0
Mllt11		38	1	0
Nf1		38	1	0
Npm1		38	1	0
Nqo1		38	1	0
Numa1		38	1	0
Nup214		38	1	0
P2rx7		38	1	0
Picalm		38	1	0
Pml		38	1	0
Ppp2r1b		38	1	0
Stat5b		38	1	0
Tal1		38	1	0
Tal2		38	1	0
Whsc1l1		38	1	0
Zbtb16		38	1	0
Arl6		39	1	0
Bbs5		39	1	0
Bbs7		39	1	0
Dpp3		39	1	0
Ttc8		39	1	0
Acvrl1		40	1	0
Agxt		40	1	0
Ahcy		40	1	0
Cyp2c29		40	1	0
Cyp2c37		40	1	0
Cyp2c38		40	1	0
Cyp2c39		40	1	0
Cyp2c40		40	1	0
Cyp2c50		40	1	0
Cyp2c54		40	1	0
Cyp2c65		40	1	0
Cyp2c66		40	1	0
Cyp2c67		40	1	0
Cyp2c68		40	1	0
Eng		40	1	0
F8		40	1	0
F9		40	1	0
Gcm2		40	1	0
Ggcx		40	1	0
Glra1		40	1	0
Glrb		40	1	0
Grhpr		40	1	0
Hmgcl		40	1	0
Hmgcs2		40	1	0
Igf1r		40	1	0
Igf2		40	1	0
Lct		40	1	0
Mat1a		40	1	0
Mcm6		40	1	0
Pah		40	1	0
Pcbd1		40	1	0
Prf1		40	1	0
Pth		40	1	0
Pts		40	1	0
Qdpr		40	1	0
Slc19a3		40	1	0
Unc13d		40	1	0
Vkorc1		40	1	0
Abca4		41	1	0
Aipl1		41	1	0
Best1		41	1	0
Cacna1f		41	1	0
Car4		41	1	0
Cerkl		41	1	0
Chst5		41	1	0
Cnga1		41	1	0
Cngb1		41	1	0
Crb1		41	1	0
Crx		41	1	0
Elovl4		41	1	0
Fscn2		41	1	0
Gnat1		41	1	0
Guca1a		41	1	0
Gucy2e		41	1	0
Impdh1		41	1	0
Mertk		41	1	0
Nr2e3		41	1	0
Nrl		41	1	0
Nyx		41	1	0
Pde6a		41	1	0
Pde6b		41	1	0
Prpf3		41	1	0
Prpf31		41	1	0
Prpf8		41	1	0
Prph2		41	1	0
Rdh12		41	1	0
Rdh5		41	1	0
Rgr		41	1	0
Rho		41	1	0
Rlbp1		41	1	0
Rom1		41	1	0
Rp1h		41	1	0
Rp2h		41	1	0
rp9		41	1	0
Rpe65		41	1	0
Rpgrip1		41	1	0
Srpx		41	1	0
Tulp1		41	1	0
Ush2a		41	1	0
Abcc9		42	1	0
Acta1		42	1	0
Actc1		42	1	0
Capn3		42	1	0
Casq2		42	1	0
Cav3		42	1	0
Col17a1		42	1	0
Col7a1		42	1	0
Cox15		42	1	0
Cpt1a		42	1	0
Cpt2		42	1	0
Csrp3		42	1	0
Dmd		42	1	0
Dsg1a		42	1	0
Dsg1b		42	1	0
Dsg1c		42	1	0
Dsp		42	1	0
Dysf		42	1	0
Emd		42	1	0
Fkrp		42	1	0
Fktn		42	1	0
Itga6		42	1	0
Itga7		42	1	0
Itgb4		42	1	0
Krt14		42	1	0
Krt5		42	1	0
Lama3		42	1	0
Lamb3		42	1	0
Lamc2		42	1	0
Large		42	1	0
Mybpc3		42	1	0
Myf6		42	1	0
Myh6		42	1	0
Myh7		42	1	0
Myl2		42	1	0
Myl3		42	1	0
Mylk2		42	1	0
Myot		42	1	0
Pgam2		42	1	0
Pkp2		42	1	0
Plec1		42	1	0
Pln		42	1	0
Pomt1		42	1	0
Prkag2		42	1	0
Rab3gap1		42	1	0
Ryr1		42	1	0
Ryr2		42	1	0
Sat1		42	1	0
Sepn1		42	1	0
Sgca		42	1	0
Sgcb		42	1	0
Sgcd		42	1	0
Sgcg		42	1	0
Sstr5		42	1	0
Taz		42	1	0
Tcap		42	1	0
Tnnc1		42	1	0
Tnni3		42	1	0
Tnnt2		42	1	0
Tpm1		42	1	0
Trim32		42	1	0
Bcs1l		43	1	0
Gfap		43	1	0
Lrpprc		43	1	0
Ndufs1		43	1	0
Ndufs2		43	1	0
Ndufs3		43	1	0
Ndufs4		43	1	0
Ndufs8		43	1	0
Ndufv1		43	1	0
Pcx		43	1	0
Pdha1		43	1	0
Pdhb		43	1	0
Sdha		43	1	0
Surf1		43	1	0
Alox5		44	1	0
Cd36		44	1	0
EG628705		44	1	0
Hnmt		44	1	0
Icam1		44	1	0
Il12b		44	1	0
Il13		44	1	0
Ms4a2		44	1	0
Npsr1		44	1	0
P2ry12		44	1	0
Phf11		44	1	0
Ptgdr		44	1	0
Scgb1a1		44	1	0
Scgb3a2		44	1	0
Agl		45	1	0
G6pc		45	1	0
Gaa		45	1	0
Gbe1		45	1	0
Gys2		45	1	0
Lamp2		45	1	0
Pfkm		45	1	0
Pygl		45	1	0
Slc37a4		45	1	0
Ada		46	1	0
Cd3d		46	1	0
Dclre1c		46	1	0
Il7r		46	1	0
Rag1		46	1	0
AC115877.13-1		47	1	0
C1qb		47	1	0
C1qc		47	1	0
C1s		47	1	0
C6		47	1	0
C8b		47	1	0
C9		47	1	0
Cfi		47	1	0
EG317677		47	1	0
Aptx		48	1	0
Atcay		48	1	0
BC053393		48	1	0
Havcr1		48	1	0
Il4ra		48	1	0
RP23-248K2.4		48	1	0
Setx		48	1	0
Spink5		48	1	0
Timd2		48	1	0
Ttpa		48	1	0
Abcb11		49	1	0
Abcb4		49	1	0
AC120787.14-2		49	1	0
Atp8b1		49	1	0
EG406223		49	1	0
Hesx1		49	1	0
Hsd3b7		49	1	0
Krt16		49	1	0
Krt17		49	1	0
Krt6a		49	1	0
Krt6b		49	1	0
Lhx3		49	1	0
Pou1f1		49	1	0
Amelx		50	1	0
Atp6v0a4		50	1	0
Atp6v1b1		50	1	0
Car2		50	1	0
Dlx3		50	1	0
Enam		50	1	0
Klk4		50	1	0
Nr0b1		50	1	0
Por		50	1	0
Slc4a4		50	1	0
Ap3b1		51	1	0
Dtnbp1		51	1	0
Hps1		51	1	0
Hps3		51	1	0
Hps4		51	1	0
Hps5		51	1	0
Hps6		51	1	0
Fanca		52	1	0
Fancb		52	1	0
Fancd2		52	1	0
Fance		52	1	0
Fancg		52	1	0
Fancm		52	1	0
AC114918.4-2		53	1	0
Ak1		53	1	0
Bpgm		53	1	0
G6pdx		53	1	0
Gclc		53	1	0
Gpi1		53	1	0
Gss		53	1	0
Hk1		53	1	0
Pgk1		53	1	0
Tpi1		53	1	0
Ela2		54	1	0
Fcgr4		54	1	0
Mastl		54	1	0
Mpl		54	1	0
Oas1a		54	1	0
Oas1b		54	1	0
Oas1c		54	1	0
Oas1d		54	1	0
Oas1e		54	1	0
Oas1f		54	1	0
Oas1g		54	1	0
Oas1h		54	1	0
Was		54	1	0
Fah		55	1	0
Foxo1		55	1	0
Hpd		55	1	0
Pax7		55	1	0
Pkd2		55	1	0
Pkhd1		55	1	0
Rpp38		55	1	0
Snai2		55	1	0
Tat		55	1	0
Tyr		55	1	0
Tyrp1		55	1	0
Amt		56	1	0
Cdh3		56	1	0
Cdsn		56	1	0
Dsg4		56	1	0
Etfa		56	1	0
Etfb		56	1	0
Etfdh		56	1	0
Gcdh		56	1	0
Gcsh		56	1	0
Gldc		56	1	0
Gnmt		56	1	0
Sox18		56	1	0
Cln3		57	1	0
Cln5		57	1	0
Cln6		57	1	0
Cln8		57	1	0
Ppt1		57	1	0
Tpp1		57	1	0
Aicda		58	1	0
Atp1a3		58	1	0
Cd3e		58	1	0
Cd3g		58	1	0
Cd40		58	1	0
Cd40lg		58	1	0
Drd2		58	1	0
Drd5		58	1	0
Gch1		58	1	0
Sgce		58	1	0
Tor1a		58	1	0
Ung		58	1	0
Aspm		59	1	0
Cacna1s		59	1	0
Cdk5rap2		59	1	0
Cenpj		59	1	0
Chat		59	1	0
Chrna1		59	1	0
Chrnb1		59	1	0
Chrnd		59	1	0
Chrne		59	1	0
Clcn1		59	1	0
Kcne3		59	1	0
Mcph1		59	1	0
Rapsn		59	1	0
Scn4a		59	1	0
Slc25a19		59	1	0
Bsnd		60	1	0
Clcnka		60	1	0
Clcnkb		60	1	0
Eif2b1		60	1	0
Eif2b2		60	1	0
Eif2b3		60	1	0
Eif2b4		60	1	0
Eif2b5		60	1	0
Kcnj1		60	1	0
Slc12a1		60	1	0
Actn4		61	1	0
Ahi1		61	1	0
Cd2ap		61	1	0
Cldn16		61	1	0
Fxyd2		61	1	0
Gne		61	1	0
Invs		61	1	0
Iqcb1		61	1	0
Mlph		61	1	0
Mthfd1		61	1	0
Mtr		61	1	0
Mtrr		61	1	0
Myh2		61	1	0
Myo5a		61	1	0
Nphp1		61	1	0
Nphp3		61	1	0
Nphp4		61	1	0
Rab27a		61	1	0
Trpc6		61	1	0
Trpm6		61	1	0
Vcp		61	1	0
Abcg5		62	1	0
Abcg8		62	1	0
Amh		62	1	0
Amhr2		62	1	0
Bmp15		62	1	0
Cyp2r1		62	1	0
Dguok		62	1	0
Dll3		62	1	0
Grk1		62	1	0
Krt13		62	1	0
Krt4		62	1	0
Mesp2		62	1	0
Mmp2		62	1	0
Ndn		62	1	0
Pcca		62	1	0
Pccb		62	1	0
Pex12		62	1	0
Pex6		62	1	0
Prkcsh		62	1	0
Sag		62	1	0
Sec63		62	1	0
Serpina10		62	1	0
Sgsh		62	1	0
Slc17a5		62	1	0
Snrpn		62	1	0
Sqstm1		62	1	0
Ssxa1		62	1	0
Sucla2		62	1	0
Tek		62	1	0
Tnfrsf11b		62	1	0
Antxr2		63	1	0
Col4a6		63	1	0
Fh1		63	1	0
Flt4		63	1	0
Foxc2		63	1	0
Fras1		63	1	0
Frem2		63	1	0
Gba		63	1	0
Hsd17b3		63	1	0
Itga2b		63	1	0
Itgb3		63	1	0
Kdr		63	1	0
Kif21a		63	1	0
Mc2r		63	1	0
Mrap		63	1	0
Nelf		63	1	0
Phka2		63	1	0
Phkg2		63	1	0
Phox2a		63	1	0
Scn1b		63	1	0
Sos1		63	1	0
Abca3		64	1	0
Acvr2b		64	1	0
Amn		64	1	0
Cnbp		64	1	0
Csf2rb		64	1	0
Csf2rb2		64	1	0
Cubn		64	1	0
Cyp11a1		64	1	0
Dmpk		64	1	0
Irf4		64	1	0
Krt12		64	1	0
Lefty1		64	1	0
Lefty2		64	1	0
Lig4		64	1	0
Maml2		64	1	0
Manba		64	1	0
Nphs1		64	1	0
Nphs2		64	1	0
Phka1		64	1	0
Sftpa1		64	1	0
Sftpb		64	1	0
Sftpc		64	1	0
Star		64	1	0
Trem2		64	1	0
Tyrobp		64	1	0
	430	1366
